# Supplementary material for: Cell-Wall-Degrading Enzymes Required for Virulence in the Host Selective Toxin-Producing Necrotroph Alternaria alternata of Citrus
Source: Front Microbiol. 2019 Nov 22;10:2514. doi: 10.3389/fmicb.2019.02514 (PMC6883767; doi:10.3389/fmicb.2019.02514)
Supplement: Supplementary file 1 [file Data_Sheet_1.xlsx]

## Sheet: Supplementary_Table.S1
Supplementary_Table.S1. Differentially expressed genes in ΔSte12 compared to wild-type
Gene	T1_Count	T7_Count	T25_Count	T26_Count	T1_FPKM	T7_FPKM	T25_FPKM	T26_FPKM	FDR	log2FC	regulated	COG_class	COG_class_annotation	GO_annotation	KEGG_annotation	KOG_class	KOG_class_annotation	Pfam_annotation	Swissprot_annotation	nr_annotation
AALT_g3821	0	0	237	143	0	0	369.06	228.132	7.21e-11	Inf	up	--	--	--	--	--	--	--	--	--
AALT_g3988	3	7	467	395	0.403812	0.752669	53.7848	43.4878	6.83e-50	6.36062	up	--	--	--	--	[R]	General function prediction only	Animal haem peroxidase	--	peroxidase [Calothrix sp. PCC 7507]
AALT_g6284	30	14	1615	1317	19.4902	9.18367	1215.4	951.92	6.83e-50	5.981	up	--	--	--	--	--	--	--	--	hypothetical protein [Kutzneria sp. 744]
AALT_g3371	3	7	236	178	0.757976	1.46085	52.9963	38.3295	2.28e-19	5.30271	up	[GEPR]	--	--	--	[R]	General function prediction only	Major Facilitator Superfamily;; Fungal trichothecene efflux pump (TRI12);; Sugar (and other) transporter	Putative HC-toxin efflux carrier TOXA GN=TOXA OS=Cochliobolus carbonum (Bipolaris zeicola) PE=3 SV=1	MFS transporter [Streptomyces sclerotialus]
AALT_g4986	0	3	60	51	0	0.505984	8.0902	6.67384	2.12e-10	5.14701	up	--	--	--	--	--	--	--	--	--
AALT_g3369	7	7	287	228	1.42726	1.35085	60.4943	45.6062	1.37e-27	5.12781	up	[C]	Energy production and conversion	--	--	--	--	FAD binding domain;; Berberine and berberine like	Bifunctional solanapyrone synthase (Precursor) GN=sol5 OS=Alternaria solani PE=1 SV=1	FAD-linked oxidase [Arthrobacter sp. I3]
AALT_g4148	5	1	90	73	4.73022	1.55223	88.6691	67.7408	4.16e-13	4.68325	up	[S]	Function unknown	--	--	--	--	Glutathione-dependent formaldehyde-activating enzyme	--	hypothetical protein [Blastomonas sp. AAP53]
AALT_g1723	1	1	19	20	0.862858	0.812929	9.27302	9.67988	0.000959267	4.21179	up	[Q]	Secondary metabolites biosynthesis, transport and catabolism	--	--	--	--	Isochorismatase family	--	probable hydrolase [Phascolarctobacterium sp. CAG:207]
AALT_g8784	1	8	91	75	0.662912	3.20759	33.1005	25.8071	7.66e-12	4.14028	up	[QR]	--	--	--	--	--	Methyltransferase domain;; ubiE/COQ5 methyltransferase family;; Methyltransferase domain;; Methyltransferase domain;; Methyltransferase domain;; Methyltransferase domain;; Methyltransferase small domain	--	hypothetical protein [Nocardia concava]
AALT_g4114	1	1	18	18	0.488273	0.468893	5.55683	5.31481	0.00204221	4.09638	up	--	--	--	--	--	--	--	--	--
AALT_g6446	3	1	42	28	1.35897	0.633916	14.9251	9.58796	5.98e-06	4.05081	up	--	--	--	--	[S]	Function unknown	Alpha/beta hydrolase family;; Putative serine esterase (DUF676)	--	hypothetical protein [Moorea producens]
AALT_g7904	5	3	71	56	1.06862	0.651012	12.9309	9.79637	3.34e-09	3.91272	up	--	--	--	--	--	--	AIG1 family;; 50S ribosome-binding GTPase	--	--
AALT_g11883	1	21	180	165	2.47178	27.5157	223.887	205.244	2.65e-18	3.90749	up	--	--	--	--	--	--	--	--	--
AALT_g4880	1	7	55	48	0.479694	1.83304	15.3246	12.5188	3.13e-07	3.62129	up	[R]	General function prediction only	--	--	[I]	Lipid transport and metabolism	Alpha/beta hydrolase family;; alpha/beta hydrolase fold;; Alpha/beta hydrolase family	--	hypothetical protein [Pseudomonas brassicacearum]
AALT_g1824	1	5	39	37	0.576255	1.6241	11.9314	10.8746	1.11e-05	3.59674	up	[MG]	--	--	--	[V]	Defense mechanisms	NAD dependent epimerase/dehydratase family;; 3-beta hydroxysteroid dehydrogenase/isomerase family;; Male sterility protein;; NADH(P)-binding;; Polysaccharide biosynthesis protein;; NmrA-like family	Putative uncharacterized oxidoreductase C513.07 GN=SPAC513.07 OS=Schizosaccharomyces pombe (strain 972 / ATCC 24843) PE=3 SV=1	epimerase [Brevundimonas aveniformis]
AALT_g1664	3	42	284	217	0.916343	10.1875	68.0173	49.8566	1.62e-10	3.41304	up	--	--	Molecular Function: oxidoreductase activity (GO:0016491);;	--	--	--	Catalase	--	catalase [Granulicella mallensis]
AALT_g4679	11	17	179	129	2.18443	3.53564	37.8087	25.7327	2.63e-09	3.38861	up	[CR]	--	--	--	[CR]	--	Zinc-binding dehydrogenase	--	hypothetical protein [Alicyclobacillus acidoterrestris]
AALT_g6608	13	12	114	103	54.5488	47.8239	474.142	427.122	5e-10	3.04384	up	--	--	--	--	--	--	--	--	--
AALT_g3367	84	112	895	709	21.941	30.2417	233.628	178.046	2.39e-16	2.96104	up	[IQR]	--	--	--	[Q]	Secondary metabolites biosynthesis, transport and catabolism	short chain dehydrogenase;; KR domain	Uncharacterized oxidoreductase C521.03 GN=SPAC521.03 OS=Schizosaccharomyces pombe (strain 972 / ATCC 24843) PE=1 SV=1	hypothetical protein BE08_41040 [Sorangium cellulosum]
AALT_g980	19	17	165	117	3.84486	3.71353	38.3519	25.9682	2.85e-07	2.89589	up	[GEPR]	--	--	--	[R]	General function prediction only	Major Facilitator Superfamily	Caffeine resistance protein 5 GN=caf5 OS=Schizosaccharomyces pombe (strain 972 / ATCC 24843) PE=3 SV=1	Uncharacterised protein [Chlamydia trachomatis]
AALT_g7460	7	8	67	46	0.82383	0.975216	7.41561	4.87509	1.23e-05	2.84092	up	--	--	--	--	--	--	Uncharacterized alpha/beta hydrolase domain (DUF2235)	Uncharacterized protein YEL023C GN=YEL023C OS=Saccharomyces cerevisiae (strain ATCC 204508 / S288c) PE=4 SV=1	hypothetical protein [Sulfuritalea hydrogenivorans]
AALT_g11039	13	14	85	111	5.08513	5.5007	33.9079	41.4729	2.25e-08	2.78635	up	--	--	--	--	--	--	--	--	--
AALT_g2231	36	24	230	188	9.13866	6.30948	60.3505	47.4864	9.83e-13	2.725	up	[MG]	--	--	--	--	--	NADH(P)-binding;; NmrA-like family;; Semialdehyde dehydrogenase, NAD binding domain	--	NmrA family protein [Modestobacter sp. Leaf380]
AALT_g1393	5	7	34	40	1.27243	1.64199	9.05444	9.88931	0.000794828	2.55256	up	--	--	--	--	--	--	--	--	--
AALT_g11680	9	8	47	57	2.33518	2.23757	13.2283	15.6286	7.33e-05	2.53856	up	[Q]	Secondary metabolites biosynthesis, transport and catabolism	--	--	--	--	Esterase PHB depolymerase	--	ferulic acid esterase [Streptomyces albus]
AALT_g9524	15	8	68	71	5.91267	3.45027	26.9166	27.2347	7.8e-06	2.51848	up	--	--	--	--	--	--	--	--	--
AALT_g8279	5	17	69	63	0.647653	2.07144	8.99982	8.23192	1.28e-05	2.51746	up	--	--	--	--	--	--	PAP2 superfamily	Vanadium chloroperoxidase GN=CPO OS=Curvularia inaequalis PE=1 SV=1	--
AALT_g2000	9	14	67	71	2.17109	3.21652	16.0186	16.7333	8.89e-06	2.51371	up	[MG]	--	--	--	--	--	NmrA-like family;; NADH(P)-binding;; 3-beta hydroxysteroid dehydrogenase/isomerase family	Nitrogen metabolic regulation protein 1 GN=nmr-1 OS=Neurospora crassa (strain ATCC 24698 / 74-OR23-1A / CBS 708.71 / DSM PE=1 SV=2	NmrA family transcriptional regulator [Mycobacterium sp. Root265]
AALT_g3858	7	1	27	21	0.869817	0.20286	3.07041	2.34679	0.00896982	2.5036	up	--	--	--	--	[O]	Posttranslational modification, protein turnover, chaperones	IBR domain	--	--
AALT_g963	17	14	97	80	1.71165	1.40866	9.41491	7.34709	1.53e-06	2.43905	up	[IQ]	--	--	--	[I]	Lipid transport and metabolism	AMP-binding enzyme;; AMP-binding enzyme C-terminal domain	Putative acyl-coenzyme A synthetase GN=AN10074 OS=Emericella nidulans (strain FGSC A4 / ATCC 38163 / CBS 112.46 / NRRL PE=3 SV=1	AMP-dependent synthetase [Streptomyces niveiscabiei]
AALT_g3370	15	5	69	45	2.0574	0.719422	9.52988	6.18868	0.00199301	2.43251	up	[Q]	Secondary metabolites biosynthesis, transport and catabolism	--	--	[Q]	Secondary metabolites biosynthesis, transport and catabolism	Cytochrome P450	O-methylsterigmatocystin oxidoreductase GN=ordA OS=Aspergillus flavus (strain ATCC 200026 / FGSC A1120 / NRRL 3357 / JCM PE=2 SV=1	hypothetical protein [Fischerella sp. PCC 9339]
AALT_g7461	19	24	148	95	1.27106	1.70101	10.4978	6.51944	0.000737406	2.4268	up	[Q]	Secondary metabolites biosynthesis, transport and catabolism	--	--	[R]	General function prediction only	Animal haem peroxidase;; Cytochrome P450	9,12-octadecadienoate 8-hydroperoxide 8R-isomerase GN=ppoA OS=Emericella nidulans (strain FGSC A4 / ATCC 38163 / CBS 112.46 / NRRL PE=3 SV=1	hypothetical protein [Sphingomonas sp. Root241]
AALT_g1897	7	12	57	48	1.58882	2.57624	12.4863	10.0295	0.000152932	2.39584	up	--	--	--	--	--	--	--	--	--
AALT_g11250	9	3	30	31	8.04684	3.04902	28.9585	29.2761	0.00633929	2.26677	up	--	--	--	--	--	--	--	--	--
AALT_g2367	11	10	59	40	1.59696	1.51769	8.578	5.51609	0.000809163	2.16345	up	[C]	Energy production and conversion	--	--	--	--	FAD binding domain;; Berberine and berberine like	Bifunctional solanapyrone synthase (Precursor) GN=sol5 OS=Alternaria solani PE=1 SV=1	oxidoreductase [Salipiger mucosus]
AALT_g6645	21	61	193	186	5.65195	16.8372	53.6577	50.2802	2.24e-08	2.14031	up	[R]	General function prediction only	--	--	[I]	Lipid transport and metabolism	Alpha/beta hydrolase family;; alpha/beta hydrolase fold;; Alpha/beta hydrolase family	--	hypothetical protein [Pseudorhodoferax sp. Leaf265]
AALT_g512	9	12	37	58	2.55123	3.46517	9.92941	15.3572	0.00374323	2.105	up	--	--	--	--	--	--	Velvet factor	--	--
AALT_g3893	36	45	159	194	7.5409	9.63643	35.5609	42.0164	1.41e-07	2.05109	up	--	--	--	--	--	--	--	--	--
AALT_g1365	129	115	509	515	43.8997	40.6631	196.052	193.257	5e-12	1.99508	up	--	--	--	--	--	--	--	--	--
AALT_g6015	9	12	42	46	1.4409	1.88221	6.02864	6.54952	0.00343873	1.99501	up	--	--	--	--	--	--	--	--	--
AALT_g8767	24	22	79	109	7.63087	7.35675	28.6245	36.9213	5.29e-05	1.95662	up	[G]	Carbohydrate transport and metabolism	--	K09885|3e-77|pno:SNOG_00518|hypothetical protein	[G]	Carbohydrate transport and metabolism	Major intrinsic protein	Aquaporin-1 GN=AQY1 OS=Saccharomyces cerevisiae (Baker&apos;s yeast) PE=2 SV=1	aquaporin [Lactococcus lactis]
AALT_g9586	15	12	56	48	3.21495	2.59947	12.0166	10.2175	0.00286809	1.87099	up	--	--	--	--	[O]	Posttranslational modification, protein turnover, chaperones	IBR domain	--	--
AALT_g11353	353	463	1635	1434	63.184	87.3856	317.726	262.097	2.61e-15	1.83921	up	--	--	--	--	--	--	Major Facilitator Superfamily	Bypass of stop codon protein 6 GN=BSC6 OS=Saccharomyces cerevisiae (strain ATCC 204508 / S288c) PE=1 SV=1	MFS transporter [Ktedonobacter racemifer]
AALT_g7566	43	63	216	179	8.66046	12.7969	48.7375	39.263	1.1e-06	1.82652	up	[M]	Cell wall/membrane/envelope biogenesis	--	--	--	--	Glycosyltransferase like family 2;; Glycosyl transferase family group 2;; Glycosyl transferase family 21;; Glycosyl transferase family 2	--	--
AALT_g858	55	105	325	263	13.4181	26.8848	86.0335	66.0843	1.56e-06	1.80785	up	[E]	Amino acid transport and metabolism	Molecular Function: hydrolase activity (GO:0016787);;	--	--	--	Thermolysin metallopeptidase, alpha-helical domain;; Thermolysin metallopeptidase, catalytic domain	--	peptidase M4 [Tolypothrix campylonemoides]
AALT_g972	17	15	54	59	3.7122	3.42578	11.7147	12.8853	0.00383778	1.74585	up	--	--	--	--	--	--	--	--	--
AALT_g8970	181	219	579	766	135.353	168.984	462.918	599.544	6.66e-06	1.67668	up	--	--	--	--	--	--	--	--	--
AALT_g10560	24	14	57	69	4.07804	2.44474	10.0683	11.1054	0.00400834	1.65272	up	[Q]	Secondary metabolites biosynthesis, transport and catabolism	--	--	[QI]	--	Cytochrome P450	Probable sterigmatocystin biosynthesis P450 monooxygenase stcS GN=stcS OS=Emericella nidulans (strain FGSC A4 / ATCC 38163 / CBS 112.46 / NRRL PE=1 SV=2	cytochrome P450 [Actinoalloteichus cyanogriseus]
AALT_g4637	22	10	56	50	5.26346	2.38236	13.0146	11.4752	0.00785019	1.65045	up	--	--	--	--	[T]	Signal transduction mechanisms	Ankyrin repeats (3 copies);; Ankyrin repeats (many copies);; Ankyrin repeat;; Ankyrin repeat;; Ankyrin repeats (many copies)	--	ankyrin repeat domain protein [Hydrogenivirga sp. 128-5-R1-1]
AALT_g7965	19	15	56	56	3.37489	2.9428	11.4697	10.8936	0.00676544	1.64507	up	[GEPR]	--	--	--	[R]	General function prediction only	Major Facilitator Superfamily	Uncharacterized MFS-type transporter C409.08 GN=SPBC409.08 OS=Schizosaccharomyces pombe (strain 972 / ATCC 24843) PE=3 SV=1	--
AALT_g7416	7194	10847	25803	33243	1673.77	2563.12	5937.08	7465.52	7.4e-06	1.63891	up	--	--	--	--	--	--	Acetyltransferase (GNAT) family;; Acetyltransferase (GNAT) domain	--	GNAT family N-acetyltransferase [Kineosporia aurantiaca]
AALT_g11381	561	714	2146	2020	49.0217	63.3171	185.545	169.684	5.3e-13	1.636	up	[C]	Energy production and conversion	--	K03885|0.0|pno:SNOG_03105|hypothetical protein	[C]	Energy production and conversion	Pyridine nucleotide-disulphide oxidoreductase;; Pyridine nucleotide-disulphide oxidoreductase	Probable NADH-ubiquinone oxidoreductase C947.15c, mitochondrial (Precursor) GN=SPBC947.15c OS=Schizosaccharomyces pombe (strain 972 / ATCC 24843) PE=3 SV=1	NADH dehydrogenase [Chlorobi bacterium OLB5]
AALT_g10340	24	12	69	49	1.94716	0.972982	5.52656	3.8589	0.00722246	1.63597	up	--	--	--	--	--	--	Heterokaryon incompatibility protein (HET)	Heterokaryon incompatibility protein 6, OR allele GN=het-6 OS=Neurospora crassa (strain ATCC 24698 / 74-OR23-1A / CBS 708.71 / DSM PE=4 SV=1	--
AALT_g2981	19	38	94	89	98.4774	193.48	505.334	465.138	0.00105108	1.61295	up	--	--	--	K12832|4e-38|pno:SNOG_11761|hypothetical protein	[S]	Function unknown	Splicing factor 3B subunit 10 (SF3b10)	Uncharacterized protein C211.05 GN=SPBC211.05 OS=Schizosaccharomyces pombe (strain 972 / ATCC 24843) PE=3 SV=1	--
AALT_g11470	30	52	115	145	5.52556	9.7933	23.0828	27.3676	0.000205736	1.5939	up	[J]	Translation, ribosomal structure and biogenesis	Molecular Function: catalytic activity (GO:0003824);;	--	[JIT]	--	Amidase	Putative amidase C550.07 GN=SPCC550.07 OS=Schizosaccharomyces pombe (strain 972 / ATCC 24843) PE=3 SV=1	Amidase [Pirellula staleyi DSM 6068]
AALT_g3590	95	121	318	365	20.8998	26.8118	70.6068	76.9318	6.9e-07	1.58845	up	[C]	Energy production and conversion	Molecular Function: oxidoreductase activity (GO:0016491);; Biological Process: single-organism metabolic process (GO:0044710);;	--	--	--	Malate/L-lactate dehydrogenase	--	hypothetical protein [Microvirga vignae]
AALT_g6056	63	77	220	222	23.6823	28.9621	81.1294	81.6482	1.17e-05	1.58615	up	[IQR]	--	--	K00059|0.0|pno:SNOG_11990|hypothetical protein	[R]	General function prediction only	short chain dehydrogenase;; Enoyl-(Acyl carrier protein) reductase;; KR domain	Tetrahydroxynaphthalene reductase GN=MGG_02252 OS=Magnaporthe oryzae (strain 70-15 / ATCC MYA-4617 / FGSC 8958) PE=1 SV=2	dehydrogenase [Streptomyces scopuliridis]
AALT_g8292	636	821	2245	2331	78.4081	103.655	284.934	280.22	2.45e-12	1.57887	up	[R]	General function prediction only	--	--	[R]	General function prediction only	Elongation factor Tu GTP binding domain;; Elongation factor Tu C-terminal domain;; Elongation factor Tu domain 2	Elongation factor Tu, mitochondrial (Precursor) GN=TUF1 OS=Meyerozyma guilliermondii (strain ATCC 6260 / CBS 566 / DSM 6381 / JCM PE=3 SV=1	--
AALT_g776	137	214	440	658	41.21	64.9875	133.655	194.279	0.00947747	1.57369	up	[S]	Function unknown	--	--	[S]	Function unknown	tRNAHis guanylyltransferase;; Thg1 C terminal domain	tRNA(His) guanylyltransferase GN=THG1 OS=Debaryomyces hansenii (strain ATCC 36239 / CBS 767 / JCM 1990 / NBRC PE=3 SV=2	--
AALT_g4490	657	651	1822	2272	256.819	260.476	716.572	868.941	5.69e-09	1.57228	up	--	--	--	K00799|2e-134|pno:SNOG_05786|hypothetical protein	[O]	Posttranslational modification, protein turnover, chaperones	Glutathione S-transferase, C-terminal domain;; Glutathione S-transferase, C-terminal domain	--	glutathione S-transferase [Lutibaculum baratangense]
AALT_g11433	28	17	69	72	1.86833	1.19469	5.13426	5.13094	0.00411863	1.57145	up	--	--	--	--	--	--	Pectate lyase superfamily protein;; N terminal extension of bacteriophage endosialidase	Glucan 1,3-beta-glucosidase (Precursor) GN=EXG1 OS=Cochliobolus carbonum (Bipolaris zeicola) PE=1 SV=1	--
AALT_g3387	40	38	133	108	7.16576	7.15295	26.1602	20.3244	0.00043497	1.55392	up	[C]	Energy production and conversion	--	--	[C]	Energy production and conversion	Aldo/keto reductase family	--	aldo/keto reductase [Nostoc piscinale]
AALT_g1122	166	205	589	556	26.8237	34.102	96.1864	89.8843	3.1e-08	1.55352	up	--	--	--	--	--	--	Pyridine nucleotide-disulphide oxidoreductase;; Pyridine nucleotide-disulphide oxidoreductase;; Pyridine nucleotide-disulphide oxidoreductase;; L-lysine 6-monooxygenase (NADPH-requiring)	--	--
AALT_g6701	1524	1830	5044	5290	434.501	526.845	1627.28	1753.18	2.66e-12	1.55083	up	--	--	--	K09830|0.0|pno:SNOG_09349|hypothetical protein	[I]	Lipid transport and metabolism	Fatty acid hydroxylase superfamily	C-5 sterol desaturase GN=ERG3 OS=Leptosphaeria maculans (Blackleg fungus) PE=3 SV=1	hypothetical protein [Sandaracinus amylolyticus]
AALT_g11867	120	135	404	377	10.2435	11.5313	37.3403	34.0074	5.9e-07	1.542	up	[O]	Posttranslational modification, protein turnover, chaperones	--	--	[P]	Inorganic ion transport and metabolism	ABC transporter;; ABC transporter transmembrane region;; Protein of unknown function (DUF1602)	Heavy metal tolerance protein (Precursor) GN=hmt1 OS=Schizosaccharomyces pombe (strain 972 / ATCC 24843) PE=2 SV=3	metal ABC transporter permease [Inquilinus limosus]
AALT_g4808	114	135	331	423	46.9125	55.4471	135.81	165.852	1.31e-06	1.52549	up	[Q]	Secondary metabolites biosynthesis, transport and catabolism	--	--	--	--	Isochorismatase family	--	isochorismatase hydrolase [actinobacterium acAMD-2]
AALT_g5740	38	45	128	123	10.2244	12.7156	34.823	32.2729	0.000475037	1.52392	up	[R]	General function prediction only	--	--	[R]	General function prediction only	Epoxide hydrolase N terminus;; Alpha/beta hydrolase family	--	epoxide hydrolase [Streptomyces turgidiscabies]
AALT_g11317	13	35	64	78	2.19493	5.57525	10.4715	12.7745	0.00668794	1.49598	up	[R]	General function prediction only	Molecular Function: catalytic activity (GO:0003824);;	K04070|0.0|afv:AFLA_015380|pyruvate formate lyase activating enzyme, putative	--	--	Radical SAM superfamily;; 4Fe-4S single cluster domain	--	radical SAM protein [Anaerolineae bacterium SG8_19]
AALT_g2580	63	85	209	229	11.148	15.8503	42.2574	43.8466	3.93e-05	1.49329	up	--	--	--	--	--	--	--	--	--
AALT_g1594	57	98	243	215	4.40999	8.01966	21.0686	17.1378	3.17e-05	1.49256	up	[R]	General function prediction only	--	--	[R]	General function prediction only	WD domain, G-beta repeat	Uncharacterized WD repeat-containing protein C1306.02 OS=Schizosaccharomyces pombe (strain 972 / ATCC 24843) PE=3 SV=1	--
AALT_g199	340	433	1119	1118	124.944	161.976	450.594	452.321	3.58e-09	1.46079	up	--	--	--	--	[R]	General function prediction only	FYVE zinc finger	FYVE-type zinc finger-containing protein C9B6.03 GN=SPBC9B6.03 OS=Schizosaccharomyces pombe (strain 972 / ATCC 24843) PE=1 SV=1	--
AALT_g2632	80	73	198	244	30.0238	28.6535	83.6495	99.9752	5.73e-05	1.45622	up	--	--	--	--	[I]	Lipid transport and metabolism	Lipase (class 3)	Probable feruloyl esterase A (Precursor) GN=faeA OS=Aspergillus oryzae (strain ATCC 42149 / RIB 40) PE=3 SV=1	lipase [Vibrio vulnificus]
AALT_g11561	97	71	267	207	11.8639	9.07327	38.0762	28.7096	0.000110993	1.42151	up	[E]	Amino acid transport and metabolism	--	--	[R]	General function prediction only	GMC oxidoreductase;; GMC oxidoreductase;; Pyridine nucleotide-disulphide oxidoreductase;; FAD dependent oxidoreductase	Glucose oxidase (Precursor) GN=gox OS=Aspergillus niger PE=1 SV=1	Choline dehydrogenase [Sphingomonas sp. JE1]
AALT_g3561	4907	6121	15154	15810	908.74	1168.81	2993.68	3007.71	8.32e-09	1.41702	up	[V]	Defense mechanisms	--	--	--	--	Beta-lactamase	--	1,4-butanediol diacrylate esterase [Thermorudis peleae]
AALT_g9511	26	31	82	78	1.82867	2.23629	5.77567	5.28428	0.00692323	1.41651	up	[R]	General function prediction only	--	--	[M]	Cell wall/membrane/envelope biogenesis	Ankyrin repeats (3 copies);; Ankyrin repeat;; Ankyrin repeats (many copies);; Ankyrin repeat;; Ankyrin repeats (many copies)	Ankyrin repeat protein nuc-2 GN=nuc-2 OS=Neurospora crassa (strain ATCC 24698 / 74-OR23-1A / CBS 708.71 / DSM PE=4 SV=2	hypothetical protein [Candidatus Amoebophilus asiaticus]
AALT_g2747	87	68	234	198	14.1718	11.3311	40.3971	33.3265	0.000118896	1.40409	up	[O]	Posttranslational modification, protein turnover, chaperones	--	--	[O]	Posttranslational modification, protein turnover, chaperones	Subtilase family;; Peptidase inhibitor I9;; Domain of unknown function (DUF1889)	Alkaline protease 1 (Precursor) GN=alp1 OS=Neosartorya fumigata (strain ATCC MYA-4609 / Af293 / CBS 101355 / FGSC PE=1 SV=2	peptidase S8, partial [Streptomyces silaceus]
AALT_g1800	26	33	84	80	9.19462	11.8858	32.7426	28.6446	0.00695748	1.40271	up	--	--	--	--	--	--	--	--	--
AALT_g11758	68	112	240	249	14.8174	25.8448	58.0268	54.8072	0.000105815	1.3709	up	[Q]	Secondary metabolites biosynthesis, transport and catabolism	--	--	[Q]	Secondary metabolites biosynthesis, transport and catabolism	Cytochrome P450	Cytochrome P450 67 (Fragment) GN=CYP67 OS=Uromyces fabae (Rust fungus) PE=2 SV=1	hypothetical protein [Calothrix sp. PCC 7103]
AALT_g10364	242	247	669	644	31.0635	32.1387	94.9719	85.8879	8.02e-07	1.35157	up	[C]	Energy production and conversion	--	--	--	--	FAD binding domain;; Berberine and berberine like	Bifunctional solanapyrone synthase (Precursor) GN=sol5 OS=Alternaria solani PE=1 SV=1	hypothetical protein [Phycicoccus sp. Soil802]
AALT_g10421	158	196	455	494	34.4785	43.2694	105.026	109.549	5.06e-06	1.35018	up	[L]	Replication, recombination and repair	--	--	[L]	Replication, recombination and repair	TatD related DNase	Deoxyribonuclease Tat-D OS=Schizosaccharomyces pombe (strain 972 / ATCC 24843) PE=3 SV=1	hydrolase TatD [Rhodanobacter sp. Root480]
AALT_g3436	101	107	255	301	6.64618	7.27969	17.7174	20.0749	7.74e-05	1.34507	up	[J]	Translation, ribosomal structure and biogenesis	--	--	[A]	RNA processing and modification	SpoU rRNA Methylase family	tRNA (guanosine(18)-2&apos;-O)-methyltransferase GN=TRM3 OS=Saccharomyces cerevisiae (strain ATCC 204508 / S288c) PE=1 SV=1	tRNA guanosine-2&apos;-O-methyltransferase [Neosynechococcus sphagnicola]
AALT_g5894	1203	1616	3763	3729	182.038	243.049	554.866	521.843	2.47e-09	1.33822	up	--	--	--	--	--	--	Protein of unknown function (DUF2855)	--	hypothetical protein [Pseudomonas sp. PI1]
AALT_g3034	277	329	733	877	32.407	36.8692	84.9719	98.7873	3.69e-07	1.33684	up	[S]	Function unknown	--	--	--	--	Uncharacterized conserved protein (DUF2196)	--	hypothetical protein [Alicyclobacillus ferrooxydans]
AALT_g400	68	47	173	132	9.99591	7.04283	25.6326	18.4787	0.00122501	1.33198	up	[S]	Function unknown	--	--	--	--	Uncharacterized alpha/beta hydrolase domain (DUF2235)	Uncharacterized protein YEL023C GN=YEL023C OS=Saccharomyces cerevisiae (strain ATCC 204508 / S288c) PE=4 SV=1	hypothetical protein [Thioalkalivibrio versutus]
AALT_g3999	40	28	99	81	5.85547	4.35084	16.2628	12.2549	0.00793015	1.32917	up	[S]	Function unknown	--	--	--	--	Protein of unknown function (DUF1365)	--	hypothetical protein SP90_09640 [Desulfovibrio sp. JC271]
AALT_g3600	175	143	436	405	22.2959	18.4972	53.6237	48.3277	1.28e-05	1.32853	up	[R]	General function prediction only	--	--	--	--	NAD(P)-binding Rossmann-like domain;; Flavin containing amine oxidoreductase;; FAD dependent oxidoreductase;; Pyridine nucleotide-disulphide oxidoreductase	--	Amine oxidase:FAD dependent oxidoreductase [Propionivibrio sp. S1]
AALT_g5864	821	928	2459	2156	100.338	118.832	327.081	289.673	5.58e-09	1.32708	up	--	--	--	K10295|0.0|pno:SNOG_15707|hypothetical protein	[R]	General function prediction only	F-box-like;; F-box domain	F-box protein pof7 GN=pof7 OS=Schizosaccharomyces pombe (strain 972 / ATCC 24843) PE=1 SV=2	--
AALT_g9442	85	119	292	240	17.5116	25.9204	78.0053	59.8044	0.00014986	1.31136	up	[GEPR]	--	--	--	[G]	Carbohydrate transport and metabolism	Major Facilitator Superfamily	Probable transporter MCH4 GN=MCH4 OS=Saccharomyces cerevisiae (strain ATCC 204508 / S288c) PE=1 SV=1	MFS transporter permease [Cupriavidus gilardii]
AALT_g1899	93	129	254	323	31.6829	43.5434	80.5089	99.8987	0.000110993	1.30593	up	[Q]	Secondary metabolites biosynthesis, transport and catabolism	--	--	--	--	Isochorismatase family	--	isochorismatase [Leifsonia aquatica]
AALT_g3242	984	1131	2724	2771	65.089	76.2181	179.637	177.553	7.63e-09	1.30465	up	[J]	Translation, ribosomal structure and biogenesis	Biological Process: translation (GO:0006412);; Molecular Function: ligase activity (GO:0016874);; Molecular Function: ion binding (GO:0043167);;	K01870|0.0|pno:SNOG_11841|hypothetical protein	[J]	Translation, ribosomal structure and biogenesis	tRNA synthetases class I (I, L, M and V);; Anticodon-binding domain of tRNA;; tRNA synthetases class I (M)	Isoleucine--tRNA ligase, cytoplasmic GN=ILS1 OS=Saccharomyces cerevisiae (strain ATCC 204508 / S288c) PE=1 SV=1	isoleucine--tRNA ligase [Halobacteriovorax marinus]
AALT_g6756	311	303	792	794	81.7243	85.3114	242.582	226.25	9.48e-07	1.29539	up	[I]	Lipid transport and metabolism	--	K08744|2e-154|pno:SNOG_09290|hypothetical protein	[I]	Lipid transport and metabolism	CDP-alcohol phosphatidyltransferase	Uncharacterized CDP-alcohol phosphatidyltransferase class-I family protein C22A12.08c GN=SPAC22A12.08c OS=Schizosaccharomyces pombe (strain 972 / ATCC 24843) PE=3 SV=1	hypothetical protein [Magnetospira sp. QH-2]
AALT_g8486	267	280	721	691	14.9263	15.8567	41.2922	39.3472	1.7e-06	1.29489	up	[F]	Nucleotide transport and metabolism	Molecular Function: catalytic activity (GO:0003824);; Biological Process: cellular metabolic process (GO:0044237);; Biological Process: primary metabolic process (GO:0044238);; Biological Process: small molecule metabolic process (GO:0044281);; Biological Process: organonitrogen compound metabolic process (GO:1901564);;	--	[F]	Nucleotide transport and metabolism	CobB/CobQ-like glutamine amidotransferase domain;; AIR synthase related protein, C-terminal domain;; AIR synthase related protein, N-terminal domain	Phosphoribosylformylglycinamidine synthase GN=ADE6 OS=Saccharomyces cerevisiae (strain ATCC 204508 / S288c) PE=1 SV=2	phosphoribosylformylglycinamidine synthase [Ectothiorhodospira sp. BSL-9]
AALT_g1855	164	152	389	427	24.382	23.657	68.4579	70.9252	2.61e-05	1.29457	up	[GEPR]	--	--	K08197|0.0|cpw:CPC735_041550|Major Facilitator Superfamily protein	[R]	General function prediction only	Major Facilitator Superfamily	Siderophore iron transporter 1 GN=SIT1 OS=Saccharomyces cerevisiae (strain ATCC 204508 / S288c) PE=3 SV=1	MFS transporter [Streptomyces vitaminophilus]
AALT_g11352	70	94	221	200	61.4042	83.9353	192.472	171.883	0.000541474	1.28829	up	--	--	--	--	[J]	Translation, ribosomal structure and biogenesis	Translation initiation factor 1A / IF-1	S1-like domain-containing protein C146.08c GN=SPBC146.08c OS=Schizosaccharomyces pombe (strain 972 / ATCC 24843) PE=1 SV=1	--
AALT_g5241	5702	5944	13043	16831	462.207	492.855	1083.79	1339.57	2.89e-05	1.28543	up	[E]	Amino acid transport and metabolism	--	--	[R]	General function prediction only	FAD dependent oxidoreductase	Putative oxidoreductase C1F5.03c GN=SPAC1F5.03c OS=Schizosaccharomyces pombe (strain 972 / ATCC 24843) PE=3 SV=1	hypothetical protein ETSY2_10465 [Candidatus Entotheonella sp. TSY2]
AALT_g5560	63	40	123	140	9.77535	6.68898	22.298	24.118	0.00339777	1.27629	up	[C]	Energy production and conversion	Molecular Function: oxidoreductase activity (GO:0016491);;	--	--	--	FAD binding domain	Bifunctional solanapyrone synthase (Precursor) GN=sol5 OS=Alternaria solani PE=1 SV=1	FAD-linked oxidase [Nonomuraea sp. SBT364]
AALT_g10365	43	91	162	177	10.1798	22.5133	43.434	43.9559	0.00158191	1.26929	up	--	--	--	--	--	--	Membrane bound O-acyl transferase family	--	--
AALT_g11172	64	68	180	154	15.4576	16.6313	44.4761	35.6963	0.00166162	1.26628	up	[Q]	Secondary metabolites biosynthesis, transport and catabolism	--	--	--	--	N-acetyltransferase	--	hypothetical protein [Spirochaeta sp. JC202]
AALT_g4006	538	587	1405	1440	25.0603	28.3949	67.9502	66.9219	1.14e-07	1.2654	up	[E]	Amino acid transport and metabolism	Molecular Function: catalytic activity (GO:0003824);;	K13830|0.0|pno:SNOG_01444|hypothetical protein	[E]	Amino acid transport and metabolism	EPSP synthase (3-phosphoshikimate 1-carboxyvinyltransferase);; 3-dehydroquinate synthase;; Type I 3-dehydroquinase;; Shikimate kinase;; Shikimate dehydrogenase substrate binding domain;; Shikimate / quinate 5-dehydrogenase;; Iron-containing alcohol dehydrogenase	Shikimate dehydrogenase GN=SNOG_01444 OS=Phaeosphaeria nodorum (strain SN15 / ATCC MYA-4574 / FGSC 10173) PE=3 SV=2	3-phosphoshikimate 1-carboxyvinyltransferase [Sulfurovum lithotrophicum]
AALT_g11248	61	40	121	131	4.52069	3.054	9.7476	10.1834	0.00511693	1.24317	up	--	--	--	--	--	--	Domain of unknown function (DUF3425)	--	--
AALT_g6324	298	315	796	725	57.986	64.8842	184.311	169.118	3.78e-06	1.23793	up	--	--	--	--	--	--	--	--	--
AALT_g10454	12719	17390	34847	39410	3840.5	5330.46	10546	11563.8	2.84e-05	1.23032	up	--	--	--	--	--	--	Protoglobin	--	hypothetical protein [Schlesneria paludicola]
AALT_g2210	76	56	173	150	6.05825	4.51405	14.1172	11.638	0.00290466	1.21598	up	--	--	--	--	--	--	--	--	hypothetical protein [Oscillatoria sp. PCC 10802]
AALT_g5507	1309	1509	3495	3374	110.489	132.548	300.038	277.285	8.78e-08	1.2127	up	[EF]	--	Molecular Function: catalytic activity (GO:0003824);; Biological Process: primary metabolic process (GO:0044238);; Biological Process: cellular biosynthetic process (GO:0044249);; Biological Process: small molecule metabolic process (GO:0044281);; Biological Process: organonitrogen compound biosynthetic process (GO:1901566);;	K01955|0.0|pno:SNOG_04245|hypothetical protein	[R]	General function prediction only	Carbamoyl-phosphate synthase L chain, ATP binding domain;; Carbamoyl-phosphate synthetase large chain, oligomerisation domain;; ATP-grasp domain;; Carbamoyl-phosphate synthase L chain, N-terminal domain;; ATP-grasp domain;; D-ala D-ala ligase C-terminus;; RimK-like ATP-grasp domain	Carbamoyl-phosphate synthase arginine-specific large chain GN=arg4 OS=Schizosaccharomyces pombe (strain 972 / ATCC 24843) PE=3 SV=1	Carbamoyl-phosphate synthase large chain [Faecalibacterium prausnitzii]
AALT_g10961	126	164	371	334	16.1141	21.172	48.398	41.3469	0.000170099	1.20958	up	[GEPR]	--	--	--	[G]	Carbohydrate transport and metabolism	Major Facilitator Superfamily	Uncharacterized transporter C11D3.18C GN=SPAC11D3.18c OS=Schizosaccharomyces pombe (strain 972 / ATCC 24843) PE=3 SV=1	major facilitator superfamily (MFS) 4-hydroxyphenylacetate symporter [Providencia heimbachae ATCC 35613]
AALT_g3728	42	49	98	123	17.5202	22.0627	46.875	57.899	0.00993569	1.20712	up	--	--	--	--	--	--	Domain of unknown function (DUF3328)	--	--
AALT_g3053	63	73	155	173	9.61681	11.5535	26.1041	28.1483	0.00335427	1.19721	up	[C]	Energy production and conversion	--	--	[C]	Energy production and conversion	Aldo/keto reductase family	Putative voltage-gated potassium channel subunit beta GN=SPCC965.06 OS=Schizosaccharomyces pombe (strain 972 / ATCC 24843) PE=3 SV=1	alcohol dehydrogenase [Marinitoga sp. 1155]
AALT_g8334	244	314	677	665	38.6774	50.1222	110.791	106.881	1.47e-05	1.19389	up	--	--	--	--	--	--	--	--	--
AALT_g2979	87	121	252	248	98.2843	130.094	280.551	294.465	0.000833408	1.19359	up	[K]	Transcription	Molecular Function: binding (GO:0005488);; Molecular Function: transferase activity (GO:0016740);;	K03019|9e-67|pno:SNOG_11763|hypothetical protein	[K]	Transcription	Transcription factor S-II (TFIIS)	DNA-directed RNA polymerase III subunit RPC10 GN=rpc11 OS=Schizosaccharomyces pombe (strain 972 / ATCC 24843) PE=3 SV=1	transcription factor S [Acidianus hospitalis]
AALT_g11903	238	410	701	855	48.6322	85.3966	148.612	171.603	0.00176662	1.19287	up	[R]	General function prediction only	--	--	--	--	Alpha/beta hydrolase family;; Alpha/beta hydrolase family;; alpha/beta hydrolase fold	--	hypothetical protein [Parachlamydiaceae bacterium HS-T3]
AALT_g8619	250	231	555	601	11.9513	11.3981	27.345	28.5681	2.8e-05	1.19096	up	--	--	--	--	--	--	--	--	--
AALT_g1806	82	133	277	237	14.7462	24.6616	53.7989	44.7414	0.00082995	1.18665	up	--	--	--	--	[R]	General function prediction only	SET domain	Ribosomal N-lysine methyltransferase set11 GN=set11 OS=Schizosaccharomyces pombe (strain 972 / ATCC 24843) PE=1 SV=1	SET domain-containing protein-lysine N-methyltransferase [Thalassomonas viridans]
AALT_g4851	242	282	555	699	230.496	277.207	583.252	715.474	2.71e-05	1.1859	up	--	--	--	--	--	--	CFEM domain	--	--
AALT_g4251	204	277	546	604	93.2643	132.01	257.566	276.134	3.17e-05	1.1855	up	[R]	General function prediction only	--	--	[R]	General function prediction only	Haloacid dehalogenase-like hydrolase;; HAD-hyrolase-like	Suppressor of disruption of TFIIS GN=SDT1 OS=Saccharomyces cerevisiae (strain ATCC 204508 / S288c) PE=1 SV=1	pyrimidine 5&apos;-nucleotidase [Thermanaerothrix daxensis]
AALT_g4391	827	1147	2347	2348	179.244	258.647	515.049	514.296	3.23e-07	1.17822	up	--	--	--	--	--	--	Protein of unknown function (DUF3632)	--	--
AALT_g9232	112	128	246	325	8.6672	9.82578	17.6401	23.11	0.000794828	1.1773	up	--	--	Biological Process: cellular process (GO:0009987);; Biological Process: response to stimulus (GO:0050896);;	K13281|0.0|pno:SNOG_07482|hypothetical protein	--	--	UV-endonuclease UvdE	UV-damage endonuclease GN=uve-1 OS=Neurospora crassa (strain ATCC 24698 / 74-OR23-1A / CBS 708.71 / DSM PE=2 SV=2	UV damage endonuclease UvsE [Ureibacillus thermosphaericus]
AALT_g1338	267	261	606	644	34.3393	34.1229	78.994	81.4349	2.89e-05	1.16957	up	[IQ]	--	--	--	[I]	Lipid transport and metabolism	AMP-binding enzyme;; AMP-binding enzyme C-terminal domain	Putative peroxisomal-coenzyme A synthetase GN=SPCC1827.03c OS=Schizosaccharomyces pombe (strain 972 / ATCC 24843) PE=1 SV=1	hypothetical protein [Spirosoma panaciterrae]
AALT_g4903	252	272	589	646	15.3989	17.0646	37.9621	40.1522	3.35e-05	1.16363	up	--	--	--	K14289|0.0|pno:SNOG_15797|hypothetical protein	[YU]	--	Exportin 1-like protein;; Importin-beta N-terminal domain	Uncharacterized protein C328.01c OS=Schizosaccharomyces pombe (strain 972 / ATCC 24843) PE=4 SV=2	--
AALT_g6745	1515	1614	3585	3789	318.113	352.554	796.98	854.847	3.21e-07	1.16348	up	[H]	Coenzyme transport and metabolism	--	K06215|0.0|pno:SNOG_09331|hypothetical protein	[H]	Coenzyme transport and metabolism	SOR/SNZ family;; Thiazole biosynthesis protein ThiG	Pyridoxine biosynthesis protein pyroA GN=pyroA OS=Emericella nidulans (strain FGSC A4 / ATCC 38163 / CBS 112.46 / NRRL PE=3 SV=1	pyridoxal biosynthesis lyase PdxS [Caldilinea aerophila DSM 14535 = NBRC 104270]
AALT_g1316	1578	1672	3609	4024	218.333	243.437	533.552	600.162	3.64e-07	1.15845	up	[HC]	--	--	K00511|0.0|pno:SNOG_12929|hypothetical protein	[I]	Lipid transport and metabolism	Squalene epoxidase;; FAD binding domain;; FAD dependent oxidoreductase;; Glucose inhibited division protein A;; Thi4 family	Probable squalene monooxygenase GN=erg1 OS=Schizosaccharomyces pombe (strain 972 / ATCC 24843) PE=3 SV=1	hypothetical protein [Eudoraea adriatica]
AALT_g8768	47	61	115	138	13.4193	18.1433	35.3382	41.4111	0.00993569	1.15575	up	--	--	--	--	--	--	--	--	--
AALT_g3787	158	229	402	504	94.7827	141.829	213.603	265.817	0.000678421	1.15535	up	--	--	--	K09958|8e-71|act:ACLA_098180|DUF1348 domain protein	--	--	Protein of unknown function (DUF1348);; SnoaL-like domain	--	hypothetical protein [Bacillus cereus]
AALT_g7077	11286	16614	31185	34074	3158.26	4612.54	8479.32	9177.73	6.72e-05	1.15433	up	--	--	--	--	--	--	--	--	--
AALT_g9780	353	333	812	794	33.368	31.6014	69.8261	65.688	1.47e-05	1.15336	up	[R]	General function prediction only	--	--	[B]	Chromatin structure and dynamics	SET domain;; TPR repeat;; Tetratricopeptide repeat	Potential protein lysine methyltransferase SET6 GN=SET6 OS=Saccharomyces cerevisiae (strain ATCC 204508 / S288c) PE=3 SV=1	--
AALT_g4282	4974	5730	11533	13508	1187.72	1339.95	2534.03	3024.38	3.46e-06	1.15317	up	--	--	--	--	--	--	Hypoxia induced protein conserved region	Respiratory supercomplex factor 2, mitochondrial GN=RCF2 OS=Saccharomyces cerevisiae (strain ATCC 204508 / S288c) PE=1 SV=1	--
AALT_g5338	3084	2948	6666	7241	371.678	364.72	877.475	917.804	1.17e-06	1.13121	up	[HC]	--	--	--	[HC]	--	FAD binding domain;; Phenol hydroxylase, C-terminal dimerisation domain;; Pyridine nucleotide-disulphide oxidoreductase	Phenol 2-monooxygenase OS=Trichosporon cutaneum (Yeast) PE=1 SV=3	phenol 2-monooxygenase [Paraburkholderia glathei]
AALT_g4144	840	944	1920	2168	150.232	173.953	353.112	394.797	1.55e-06	1.12322	up	[Q]	Secondary metabolites biosynthesis, transport and catabolism	--	K09831|0.0|pno:SNOG_06055|hypothetical protein	[QI]	--	Cytochrome P450	Cytochrome P450 61 GN=erg5 OS=Schizosaccharomyces pombe (strain 972 / ATCC 24843) PE=1 SV=3	cytochrome P450 [gamma proteobacterium HIMB55]
AALT_g2177	147	108	305	278	17.7886	13.3355	37.5937	33.4633	0.00112711	1.11791	up	[P]	Inorganic ion transport and metabolism	--	--	[Q]	Secondary metabolites biosynthesis, transport and catabolism	Flavin-binding monooxygenase-like;; Pyridine nucleotide-disulphide oxidoreductase;; L-lysine 6-monooxygenase (NADPH-requiring);; FAD-NAD(P)-binding;; NAD(P)-binding Rossmann-like domain;; Pyridine nucleotide-disulphide oxidoreductase;; Thi4 family	Thiol-specific monooxygenase GN=fmo1 OS=Schizosaccharomyces pombe (strain 972 / ATCC 24843) PE=1 SV=1	4-hydroxyacetophenone monooxygenase [Pseudovibrio axinellae]
AALT_g74	332	363	786	798	37.7712	42.2949	86.3859	84.4394	3.1e-05	1.11541	up	[E]	Amino acid transport and metabolism	Biological Process: metabolic process (GO:0008152);; Molecular Function: transaminase activity (GO:0008483);; Molecular Function: lyase activity (GO:0016829);;	K13501|0.0|pno:SNOG_10564|hypothetical protein	[E]	Amino acid transport and metabolism	Indole-3-glycerol phosphate synthase;; Glutamine amidotransferase class-I;; N-(5'phosphoribosyl)anthranilate (PRA) isomerase;; Peptidase C26;; Putative N-acetylmannosamine-6-phosphate epimerase	N-(5&apos;-phosphoribosyl)anthranilate isomerase GN=TRP1 OS=Cochliobolus heterostrophus (Drechslera maydis) PE=4 SV=1	hypothetical protein AYO38_07420 [bacterium SCGC AG-212-C10]
AALT_g3562	80	63	176	150	15.2562	12.9484	40.5789	32.3594	0.00689666	1.11422	up	--	--	--	--	--	--	--	--	--
AALT_g11733	72	64	168	141	5.17923	4.61916	12.5419	10.2198	0.00819865	1.11003	up	--	--	--	--	--	--	--	--	--
AALT_g11663	147	145	342	320	15.9158	16.4321	38.1727	34.2772	0.00084662	1.10732	up	[L]	Replication, recombination and repair	--	K13117|0.0|pno:SNOG_08770|hypothetical protein	[A]	RNA processing and modification	Oligonucleotide/oligosaccharide-binding (OB)-fold;; Helicase associated domain (HA2);; Helicase conserved C-terminal domain;; DEAD/DEAH box helicase	Pre-mRNA-splicing factor ATP-dependent RNA helicase prp22 GN=prp22 OS=Schizosaccharomyces pombe (strain 972 / ATCC 24843) PE=1 SV=1	ATP-dependent RNA helicase dhx8 [Parcubacteria group bacterium GW2011_GWF2_43_11]
AALT_g3563	210	317	514	673	57.4606	85.1422	131.06	169.252	0.00831807	1.09978	up	--	--	--	--	--	--	--	--	--
AALT_g8168	74	80	163	184	9.41465	10.2739	21.3305	23.2097	0.00674331	1.09873	up	[E]	Amino acid transport and metabolism	--	--	--	--	FAD dependent oxidoreductase	--	--
AALT_g6582	277	270	690	540	13.102	12.503	30.8535	24.3644	0.000247846	1.09566	up	--	--	--	K03260|0.0|pno:SNOG_08234|hypothetical protein	[J]	Translation, ribosomal structure and biogenesis	MIF4G domain;; Eukaryotic translation initiation factor 4G1	Eukaryotic translation initiation factor 4 gamma GN=tif471 OS=Schizosaccharomyces pombe (strain 972 / ATCC 24843) PE=1 SV=1	--
AALT_g260	2167	2450	5268	5100	457.09	534.487	1182.65	1153.61	2.18e-06	1.09427	up	[E]	Amino acid transport and metabolism	Molecular Function: nucleotide binding (GO:0000166);; Biological Process: cellular amino acid biosynthetic process (GO:0008652);; Molecular Function: ligase activity (GO:0016874);;	K01940|0.0|pno:SNOG_13164|hypothetical protein	[E]	Amino acid transport and metabolism	Arginosuccinate synthase	Argininosuccinate synthase GN=ARG1 OS=Saccharomyces cerevisiae (strain ATCC 204508 / S288c) PE=1 SV=3	argininosuccinate synthase [bacterium UASB270]
AALT_g8467	399	463	941	991	51.9374	62.8266	131.158	129.93	2.63e-05	1.09153	up	[V]	Defense mechanisms	--	--	[R]	General function prediction only	MatE	Uncharacterized transporter YDR338C GN=YDR338C OS=Saccharomyces cerevisiae (strain ATCC 204508 / S288c) PE=1 SV=1	--
AALT_g2674	1286	1563	3209	3161	263.905	327.511	689.721	679.956	2.33e-06	1.08837	up	[EH]	--	Biological Process: branched-chain amino acid biosynthetic process (GO:0009082);; Molecular Function: oxidoreductase activity, acting on the CH-OH group of donors, NAD or NADP as acceptor (GO:0016616);; Biological Process: alpha-amino acid biosynthetic process (GO:1901607);;	K00053|0.0|fgr:FG10118.1|ILV5_NEUCR Ketol-acid reductoisomerase, mitochondrial precursor (Acetohydroxy-acid reductoisomerase) (Alpha-keto-beta-hydroxylacil reductoisomerase)	--	--	Acetohydroxy acid isomeroreductase, catalytic domain;; Acetohydroxy acid isomeroreductase, catalytic domain	Ketol-acid reductoisomerase, mitochondrial (Precursor) GN=ilv-2 OS=Neurospora crassa (strain ATCC 24698 / 74-OR23-1A / CBS 708.71 / DSM PE=3 SV=2	ketol-acid reductoisomerase [Zavarzinella formosa]
AALT_g949	2736	3599	8016	6085	322.312	428.388	925.829	709.847	0.00486885	1.08265	up	--	--	--	--	--	--	Ubiquinol-cytochrome C reductase hinge protein;; Demethylmenaquinone methyltransferase	Cytochrome b-c1 complex subunit 6 GN=qcr6 OS=Schizosaccharomyces pombe (strain 972 / ATCC 24843) PE=3 SV=1	hypothetical protein APF77_10655 [Clostridia bacterium BRH_c25]
AALT_g8310	101	98	230	213	15.9533	16.1082	37.7556	33.9111	0.00400805	1.08092	up	[E]	Amino acid transport and metabolism	--	K01593|0.0|pno:SNOG_10747|hypothetical protein	[E]	Amino acid transport and metabolism	Pyridoxal-dependent decarboxylase conserved domain	--	--
AALT_g6757	250	322	603	666	135.214	183.783	388.506	414.782	0.000128542	1.0773	up	[S]	Function unknown	--	--	--	--	Domain of unknown function (DUF1989)	--	MULTISPECIES: hypothetical protein [Hyphomicrobium]
AALT_g4688	372	547	1026	1004	278.871	403.135	755.407	786.14	3.27e-05	1.07189	up	--	--	--	K02135|2e-20|pan:PODANSg7007|hypothetical protein	--	--	Mitochondrial ATP synthase epsilon chain	--	--
AALT_g10701	676	712	1518	1534	24.5966	26.3909	56.8268	56.1435	1.08e-05	1.06347	up	[I]	Lipid transport and metabolism	--	K11262|0.0|pno:SNOG_02819|hypothetical protein	[I]	Lipid transport and metabolism	Acetyl-CoA carboxylase, central region;; Carboxyl transferase domain;; Carbamoyl-phosphate synthase L chain, ATP binding domain;; Carbamoyl-phosphate synthase L chain, N-terminal domain;; Biotin carboxylase C-terminal domain;; Biotin-requiring enzyme;; ATP-grasp domain;; D-ala D-ala ligase C-terminus	Biotin carboxylase GN=N3175 OS=Saccharomyces cerevisiae (strain ATCC 204508 / S288c) PE=1 SV=2	carbamoyl-phosphate synthase subunit L [Haliangium ochraceum]
AALT_g3955	1049	1249	2319	2729	274.972	315.908	575.696	688.113	5.12e-06	1.06253	up	[IQR]	--	Biological Process: metabolic process (GO:0008152);; Molecular Function: oxidoreductase activity (GO:0016491);;	--	[R]	General function prediction only	short chain dehydrogenase;; Enoyl-(Acyl carrier protein) reductase;; KR domain;; 3-hydroxyacyl-CoA dehydrogenase, NAD binding domain	Uncharacterized oxidoreductase C922.06 GN=SPAC922.06 OS=Schizosaccharomyces pombe (strain 972 / ATCC 24843) PE=3 SV=1	short-chain dehydrogenase [Acidobacteriaceae bacterium KBS 83]
AALT_g375	554	598	1217	1311	50.3228	55.1459	112.498	117.103	1.7e-05	1.06063	up	--	--	--	--	[YU]	--	HEAT repeat;; HEAT repeats;; HEAT-like repeat;; Importin-beta N-terminal domain;; Armadillo/beta-catenin-like repeat;; Vacuolar 14 Fab1-binding region;; Adaptin N terminal region;; non-SMC mitotic condensation complex subunit 1;; UME (NUC010) domain	Probable importin subunit beta-4 GN=kap123 OS=Schizosaccharomyces pombe (strain 972 / ATCC 24843) PE=3 SV=1	Karyopherin (importin) beta [Chlamydia trachomatis]
AALT_g152	403	505	992	999	37.5735	47.5644	96.7174	98.3781	4.25e-05	1.06039	up	[E]	Amino acid transport and metabolism	Molecular Function: catalytic activity (GO:0003824);;	--	[E]	Amino acid transport and metabolism	AIR synthase related protein, C-terminal domain;; AIR synthase related protein, N-terminal domain;; GHMP kinases N terminal domain	Homoserine kinase GN=THR1 OS=Saccharomyces cerevisiae (strain ATCC 204508 / S288c) PE=1 SV=4	phosphoribosylformylglycinamidine cyclo-ligase [Azospirillum brasilense]
AALT_g10699	89	64	168	168	17.8629	13.3908	38.63	39.0436	0.00983201	1.05961	up	--	--	--	--	[K]	Transcription	Homeobox KN domain;; Homeobox domain	Homeobox protein HD-2 GN=HD-2 OS=Encephalitozoon cuniculi (strain GB-M1) PE=3 SV=1	hypothetical protein SQ11_15620, partial [Nitrosospira sp. NpAV]
AALT_g3866	584	705	1426	1388	35.7495	44.1005	89.264	84.3407	1.56e-05	1.05388	up	[Q]	Secondary metabolites biosynthesis, transport and catabolism	--	K00143|0.0|pno:SNOG_07784|hypothetical protein	[Q]	Secondary metabolites biosynthesis, transport and catabolism	AMP-binding enzyme;; Male sterility protein;; Phosphopantetheine attachment site;; AMP-binding enzyme C-terminal domain;; NAD dependent epimerase/dehydratase family;; 3-beta hydroxysteroid dehydrogenase/isomerase family	L-aminoadipate-semialdehyde dehydrogenase large subunit GN=lys2 OS=Penicillium chrysogenum (Penicillium notatum) PE=3 SV=1	non-ribosomal peptide synthetase [Hassallia byssoidea]
AALT_g6801	158	194	335	432	46.3797	57.7971	97.7137	125.996	0.0013226	1.05091	up	[R]	General function prediction only	--	--	[R]	General function prediction only	Alpha/beta hydrolase family;; alpha/beta hydrolase fold;; Alpha/beta hydrolase family;; PGAP1-like protein	Abhydrolase domain-containing protein IMO32 (Precursor) GN=IMO32 OS=Saccharomyces cerevisiae (strain ATCC 204508 / S288c) PE=1 SV=1	alpha/beta hydrolase [Thermonema rossianum]
AALT_g9574	2874	3629	6563	7557	1448	1891.71	3716.33	4222.04	9.74e-06	1.04611	up	--	--	--	--	--	--	--	--	--
AALT_g5972	533	682	1391	1246	171.437	224.033	496.35	446.763	2.18e-05	1.04586	up	--	--	--	--	--	--	--	NADH-ubiquinone oxidoreductase 21.3 kDa subunit OS=Neurospora crassa (strain ATCC 24698 / 74-OR23-1A / CBS 708.71 / DSM PE=4 SV=1	--
AALT_g638	99	119	271	202	10.2228	12.0772	26.5087	19.2632	0.00777902	1.04532	up	[J]	Translation, ribosomal structure and biogenesis	--	--	[J]	Translation, ribosomal structure and biogenesis	Putative diphthamide synthesis protein	Diphthamide biosynthesis protein 2 GN=dph2 OS=Neosartorya fumigata (strain ATCC MYA-4609 / Af293 / CBS 101355 / FGSC PE=3 SV=1	--
AALT_g8026	584	561	1290	1196	31.5546	30.2347	63.4963	59.0434	2.49e-05	1.04481	up	--	--	--	K03255|0.0|pno:SNOG_14691|hypothetical protein	[R]	General function prediction only	Clustered mitochondria;; Translation initiation factor eIF3 subunit 135;; Mitochondrial function, CLU-N-term;; Tetratricopeptide repeat;; Tetratricopeptide repeat	Clustered mitochondria protein homolog GN=CLU1 OS=Phaeosphaeria nodorum (strain SN15 / ATCC MYA-4574 / FGSC 10173) PE=3 SV=2	--
AALT_g3774	359	472	938	864	18.5775	24.5593	44.8622	41.2606	7.52e-05	1.04471	up	--	--	--	--	[S]	Function unknown	NUC173 domain	Ribosomal RNA-processing protein 12 GN=RRP12 OS=Saccharomyces cerevisiae (strain ATCC 204508 / S288c) PE=1 SV=1	--
AALT_g10443	345	382	825	752	36.3106	39.6701	82.4975	71.6869	0.000110993	1.04428	up	[R]	General function prediction only	--	--	[R]	General function prediction only	WD domain, G-beta repeat;; Anaphase-promoting complex subunit 4 WD40 domain	Probable cytosolic iron-sulfur protein assembly protein 1 GN=CIA1 OS=Phaeosphaeria nodorum (strain SN15 / ATCC MYA-4574 / FGSC 10173) PE=3 SV=1	hypothetical protein [Calothrix sp. PCC 7103]
AALT_g11223	160	135	365	274	27.4746	24.296	69.777	52.0856	0.0067409	1.04098	up	[U]	Intracellular trafficking, secretion, and vesicular transport	--	K04709|0.0|pno:SNOG_10498|hypothetical protein	[U]	Intracellular trafficking, secretion, and vesicular transport	TLC domain;; TRAM1-like protein	Sphingosine N-acyltransferase lac1 GN=lac1 OS=Schizosaccharomyces pombe (strain 972 / ATCC 24843) PE=1 SV=2	--
AALT_g11795	330	396	735	832	212.892	263.391	496.955	552.032	0.00012681	1.03725	up	--	--	--	--	--	--	Carboxymuconolactone decarboxylase family	--	carboxymuconolactone decarboxylase [Streptomyces peruviensis]
AALT_g11400	1685	1856	3642	3965	194.93	211.801	389.091	416.512	9.01e-06	1.03005	up	[E]	Amino acid transport and metabolism	--	K01476|0.0|pno:SNOG_03052|hypothetical protein	[E]	Amino acid transport and metabolism	Arginase family	Arginase GN=car-1 OS=Neurospora crassa (strain ATCC 24698 / 74-OR23-1A / CBS 708.71 / DSM PE=1 SV=3	arginase [Rubrobacter radiotolerans]
AALT_g11351	187	208	446	402	28.7448	33.2022	73.0813	65.4171	0.00103003	1.02937	up	--	--	--	--	[G]	Carbohydrate transport and metabolism	ALG3 protein	Dol-P-Man:Man(5)GlcNAc(2)-PP-Dol alpha-1,3-mannosyltransferase GN=ALG3 OS=Phaeosphaeria nodorum (strain SN15 / ATCC MYA-4574 / FGSC 10173) PE=3 SV=2	--
AALT_g10768	137	180	360	317	6.44016	8.79298	17.8304	15.1396	0.00224752	1.02276	up	--	--	--	--	[U]	Intracellular trafficking, secretion, and vesicular transport	Transport protein Trs120 or TRAPPC9, TRAPP II complex subunit	Transport protein particle subunit trs120 GN=trs120 OS=Schizosaccharomyces pombe (strain 972 / ATCC 24843) PE=3 SV=1	--
AALT_g6106	672	810	1690	1467	66.7581	81.1708	171.39	149.556	2.63e-05	1.01865	up	[E]	Amino acid transport and metabolism	Biological Process: cellular amino acid biosynthetic process (GO:0008652);; Molecular Function: transferase activity (GO:0016740);;	K01649|0.0|pno:SNOG_02200|hypothetical protein	[E]	Amino acid transport and metabolism	HMGL-like;; LeuA allosteric (dimerisation) domain	2-isopropylmalate synthase GN=LEU4 OS=Saccharomyces cerevisiae (strain ATCC 204508 / S288c) PE=1 SV=1	2-isopropylmalate synthase [Oceanibaculum pacificum]
AALT_g4191	271	317	580	673	68.019	77.8009	156.18	181.168	0.000346442	1.01862	up	--	--	--	--	--	--	--	--	--
AALT_g6457	97	98	219	195	10.4607	10.2945	22.2702	19.5997	0.00887227	1.01281	up	--	--	--	--	--	--	--	--	--
AALT_g8688	158	210	417	363	66.8627	87.6163	165.676	147.02	0.00170293	1.01193	up	--	--	--	--	--	--	--	--	--
AALT_g3114	250	219	440	553	395.701	347.61	790.96	973.195	0.000833408	1.00766	up	--	--	--	--	--	--	--	--	--
AALT_g8871	752	1016	1863	1872	242.015	313.001	501.637	523.59	2.59e-05	1.00706	up	--	--	--	--	[U]	Intracellular trafficking, secretion, and vesicular transport	MAS20 protein import receptor	Mitochondrial import receptor subunit tom-20 GN=tom-20 OS=Neurospora crassa (strain ATCC 24698 / 74-OR23-1A / CBS 708.71 / DSM PE=3 SV=1	--
AALT_g1308	957	1219	1967	2622	167.255	220.559	332.437	434.057	0.00886003	1.00391	up	[S]	Function unknown	--	--	[T]	Signal transduction mechanisms	Leucine Rich repeats (2 copies);; Leucine rich repeat;; Leucine Rich Repeat;; Leucine-rich repeat;; Leucine rich repeat;; Leucine Rich repeat	Protein phosphatase 1 regulatory subunit SDS22 GN=sds22 OS=Schizosaccharomyces pombe (strain 972 / ATCC 24843) PE=1 SV=2	leucine-rich repeat domain protein [Lokiarchaeum sp. GC14_75]
AALT_g1870	3850	3743	2065	1924	478.964	446.682	279.019	272.086	1.66e-05	-1.00226	down	--	--	--	--	--	--	--	--	--
AALT_g4340	772	712	403	376	6180.18	5532.13	2752.93	2686.77	0.000222792	-1.0037	down	--	--	--	--	--	--	Peptidase inhibitor I9	Uncharacterized protein YHR138C (Precursor) GN=YHR138C OS=Saccharomyces cerevisiae (strain ATCC 204508 / S288c) PE=1 SV=1	--
AALT_g10074	296	310	147	171	140.452	151.304	75.7397	83.5407	0.00320711	-1.00377	down	--	--	--	--	--	--	--	--	--
AALT_g124	1981	1676	874	1046	321.28	270.479	139.754	167.278	2.59e-05	-1.00423	down	--	--	--	--	--	--	Glycosyl hydrolases family 16	Probable glycosidase crf2 (Precursor) GN=crf1 OS=Neosartorya fumigata (strain ATCC MYA-4609 / Af293 / CBS 101355 / FGSC PE=1 SV=1	hypothetical protein [Hyphomonas johnsonii]
AALT_g3408	315	294	174	145	15.696	14.6303	8.82842	7.25348	0.00305754	-1.00658	down	[ER]	--	--	--	[Q]	Secondary metabolites biosynthesis, transport and catabolism	Alcohol dehydrogenase GroES-like domain;; Zinc-binding dehydrogenase;; Zinc-binding dehydrogenase	Probable diacetyl reductase [(R)-acetoin forming] 2 GN=BDH2 OS=Saccharomyces cerevisiae (strain ATCC 204508 / S288c) PE=1 SV=1	butanediol dehydrogenase [Aneurinibacillus sp. XH2]
AALT_g9424	351	384	196	187	92.4816	101.675	53.7782	48.2489	0.00164508	-1.0134	down	--	--	--	--	--	--	Uncharacterized protein conserved in bacteria (DUF2263)	--	TIGR02452 family protein [Ruminococcus albus]
AALT_g4966	256	259	133	135	27.5569	28.8589	15.4501	15.0763	0.00436897	-1.01584	down	--	--	--	--	[R]	General function prediction only	Uncharacterised protein domain (DUF2415)	Uncharacterized protein C4G3.03 GN=SPCC4G3.03 OS=Schizosaccharomyces pombe (strain 972 / ATCC 24843) PE=4 SV=1	--
AALT_g519	2017	2235	915	1290	1289.65	1422.38	604.01	844.838	1.44e-05	-1.02077	down	--	--	--	--	--	--	--	--	--
AALT_g6805	349	359	206	161	39.1157	41.6548	23.3636	17.4126	0.00167373	-1.02106	down	[T]	Signal transduction mechanisms	--	--	[T]	Signal transduction mechanisms	Histidine kinase-, DNA gyrase B-, and HSP90-like ATPase;; Response regulator receiver domain;; PAS domain;; His Kinase A (phospho-acceptor) domain;; PAS fold;; PAS fold	Two-component system protein A GN=tcsA OS=Emericella nidulans (strain FGSC A4 / ATCC 38163 / CBS 112.46 / NRRL PE=3 SV=2	hybrid sensor histidine kinase/response regulator [Methylibium sp. CF468]
AALT_g9525	479	640	259	320	80.4345	113.695	45.0989	51.5632	0.00509204	-1.02282	down	--	--	--	--	--	--	--	--	--
AALT_g9811	1127	979	512	578	129.633	114.622	64.5347	72.2507	4.77e-05	-1.02463	down	[D]	Cell cycle control, cell division, chromosome partitioning	--	--	--	--	Transglutaminase-like superfamily	--	hypothetical protein [bacterium L21-Spi-D4]
AALT_g491	288	319	160	153	146.733	164.349	82.1181	77.7958	0.00240588	-1.02847	down	--	--	--	--	[O]	Posttranslational modification, protein turnover, chaperones	Ring finger domain;; RING-H2 zinc finger	Uncharacterized RING finger protein YBR062C GN=YBR062C OS=Saccharomyces cerevisiae (strain ATCC 204508 / S288c) PE=1 SV=2	--
AALT_g6765	10800	9831	4471	6157	1204.41	1072.52	474.327	649.377	3.47e-05	-1.03139	down	[O]	Posttranslational modification, protein turnover, chaperones	--	K09510|5e-110|pno:SNOG_09267|hypothetical protein	[O]	Posttranslational modification, protein turnover, chaperones	DnaJ domain;; DnaJ C terminal domain	Protein psi1 GN=psi1 OS=Schizosaccharomyces pombe (strain 972 / ATCC 24843) PE=2 SV=2	dnaJ domain protein [Acinetobacter baumannii 1294596]
AALT_g8709	363	307	172	173	26.2793	22.5134	13.5121	13.3667	0.00175428	-1.03203	down	--	--	--	--	--	--	Kelch motif;; Galactose oxidase, central domain;; Galactose oxidase, central domain	--	--
AALT_g6998	997	765	442	463	66.7822	48.6529	26.4122	26.1402	0.00274837	-1.03626	down	--	--	--	--	--	--	--	--	--
AALT_g9909	911	703	355	470	117.944	90.5805	46.9103	62.7994	0.006853	-1.04346	down	--	--	--	--	--	--	Senescence-associated protein	--	--
AALT_g8269	189	191	89	105	644.937	655.233	311.513	354.757	0.00735797	-1.04363	down	--	--	--	--	--	--	--	--	--
AALT_g1620	225	193	101	112	62.2093	55.9825	31.6947	34.4535	0.0056676	-1.04715	down	--	--	--	--	--	--	--	--	--
AALT_g7983	330	287	130	184	64.6162	56.4716	25.1911	35.2264	0.00183107	-1.04923	down	--	--	--	--	--	--	--	--	--
AALT_g7455	330	266	143	160	39.7143	32.7441	18.3597	19.3066	0.0020041	-1.05084	down	[C]	Energy production and conversion	--	K00101|0.0|spo:SPAPB1A11.03|cytochrome b2 (L-lactate cytochrome-c oxidoreductase) (predicted) (EC:1.1.2.3)	[C]	Energy production and conversion	FMN-dependent dehydrogenase;; Thiazole biosynthesis protein ThiG;; Nitronate monooxygenase	Uncharacterized lactate 2-monooxygenase PB1A11.03 GN=SPAPB1A11.03 OS=Schizosaccharomyces pombe (strain 972 / ATCC 24843) PE=3 SV=1	lactate 2-monooxygenase [Kutzneria albida]
AALT_g9272	345	356	158	198	112.295	117.39	50.4043	63.3601	0.00118132	-1.05119	down	[IQR]	--	--	--	[R]	General function prediction only	short chain dehydrogenase;; Enoyl-(Acyl carrier protein) reductase;; KR domain;; Polysaccharide biosynthesis protein	Uncharacterized oxidoreductase C736.13 GN=SPCC736.13 OS=Schizosaccharomyces pombe (strain 972 / ATCC 24843) PE=3 SV=1	3-oxoacyl-ACP reductase [Sphingomonas sp. KC8]
AALT_g4909	477	442	198	267	134.083	126.122	59.7041	78.9004	0.000445485	-1.05716	down	[O]	Posttranslational modification, protein turnover, chaperones	--	K13719|0.0|pno:SNOG_11996|hypothetical protein	[TO]	--	OTU-like cysteine protease	Putative ubiquitin thioesterase otu1 GN=otu1 OS=Schizosaccharomyces pombe (strain 972 / ATCC 24843) PE=1 SV=1	--
AALT_g2090	152	173	86	78	20.4467	24.5011	12.2674	10.6309	0.00932925	-1.05947	down	[RTKL]	--	Biological Process: cellular process (GO:0009987);; Molecular Function: kinase activity (GO:0016301);;	--	[R]	General function prediction only	Protein kinase domain;; Protein tyrosine kinase	Serine/threonine-protein kinase cbk1 GN=cbk1 OS=Emericella nidulans (strain FGSC A4 / ATCC 38163 / CBS 112.46 / NRRL PE=3 SV=2	putative serine/threonine-protein kinase [Chlamydia trachomatis]
AALT_g6483	3009	3153	1397	1707	13172.7	14241.2	6553.45	7733.9	4.24e-06	-1.06281	down	--	--	--	--	--	--	--	--	--
AALT_g10907	1662	2076	861	1018	366.018	463.743	184.232	208.45	3.61e-05	-1.06485	down	--	--	--	--	--	--	--	--	--
AALT_g10624	791	740	422	347	68.3165	65.5373	39.7386	32.219	6.81e-05	-1.06709	down	--	--	--	--	--	--	SAM domain (Sterile alpha motif);; SAM domain (Sterile alpha motif)	Protein BOI2 GN=BOI2 OS=Saccharomyces cerevisiae (strain ATCC 204508 / S288c) PE=1 SV=1	--
AALT_g3352	378	312	186	158	121.239	101.896	63.0184	53.9019	0.000878724	-1.07857	down	--	--	--	--	--	--	--	--	--
AALT_g338	349	363	159	195	60.0942	63.4662	28.2876	33.1164	0.000764991	-1.08171	down	--	--	--	--	--	--	F-box domain;; F-box-like	--	--
AALT_g9614	1723	1307	755	751	213.691	158.109	91.3008	92.8885	0.00285497	-1.08363	down	--	--	--	--	--	--	bZIP transcription factor	--	--
AALT_g5265	342	289	155	158	51.451	43.7886	21.3275	21.7825	0.00108917	-1.08596	down	--	--	--	--	--	--	--	--	--
AALT_g646	17097	14930	6904	8980	6334.9	5604.26	2518.27	3255.01	3.03e-05	-1.08631	down	--	--	--	K08770|0.0|pcs:Pc22g12390|Pc22g12390	[OR]	--	Ubiquitin family;; Ubiquitin-2 like Rad60 SUMO-like;; Ubiquitin-like domain;; Telomere stability and silencing;; Ubiquitin-2 like Rad60 SUMO-like;; DUF2407 ubiquitin-like domain;; Protein of unknown function (DUF2870);; GLUT4 regulating protein TUG;; RNA methyltransferase	Ubiquitin (Precursor) GN=UBI4 OS=Saccharomyces cerevisiae (strain ATCC 204508 / S288c) PE=1 SV=1	hypothetical protein N619_00180, partial [Pseudomonas pseudoalcaligenes]
AALT_g3750	353	319	167	165	74.9149	70.2591	36.8916	35.3997	0.000825687	-1.09136	down	--	--	--	--	--	--	Taurine catabolism dioxygenase TauD, TfdA family	--	hypothetical protein [Marinobacter algicola]
AALT_g7619	315	252	156	124	46.2253	37.8367	24.0524	18.2717	0.00143292	-1.09239	down	--	--	--	--	[Q]	Secondary metabolites biosynthesis, transport and catabolism	Cytochrome P450	Ent-kaurene oxidase GN=CYP503A1 OS=Gibberella intermedia (Bulb rot disease fungus) PE=1 SV=1	--
AALT_g537	705	630	322	337	335.222	316.059	170.952	172.725	6.91e-05	-1.0927	down	[K]	Transcription	Biological Process: transcription, DNA-templated (GO:0006351);;	K03120|8e-169|pno:SNOG_06135|hypothetical protein	[K]	Transcription	Transcription factor TFIID (or TATA-binding protein, TBP)	TATA-box-binding protein GN=tbpA OS=Emericella nidulans (strain FGSC A4 / ATCC 38163 / CBS 112.46 / NRRL PE=2 SV=1	TATA-box binding protein [Pyrodictium delaneyi]
AALT_g2529	1177	1037	520	572	92.1463	83.4021	42.0309	45.5034	1.08e-05	-1.09403	down	[E]	Amino acid transport and metabolism	--	K00260|0.0|pno:SNOG_09723|hypothetical protein	[E]	Amino acid transport and metabolism	Glutamate/Leucine/Phenylalanine/Valine dehydrogenase;; Bacterial NAD-glutamate dehydrogenase	NAD-specific glutamate dehydrogenase GN=gdh-1 OS=Neurospora crassa (strain ATCC 24698 / 74-OR23-1A / CBS 708.71 / DSM PE=1 SV=4	hypothetical protein AMS17_05810 [Spirochaetes bacterium DG_61]
AALT_g2151	152	129	64	74	35.3018	29.9447	14.8641	16.9127	0.0098688	-1.10051	down	[T]	Signal transduction mechanisms	--	--	[T]	Signal transduction mechanisms	Protein phosphatase 2C;; Protein phosphatase 2C;; Stage II sporulation protein E (SpoIIE)	Protein phosphatase 2C homolog 2 GN=ptc2 OS=Schizosaccharomyces pombe (strain 972 / ATCC 24843) PE=3 SV=1	hypothetical protein UR14_C0008G0006 [candidate division TM6 bacterium GW2011_GWE2_31_21]
AALT_g10695	401	366	215	161	192.116	175.527	118.707	95.5929	0.000437834	-1.10218	down	--	--	--	--	--	--	--	--	--
AALT_g11912	697	684	299	378	324.555	337.567	169.251	208.337	5.18e-05	-1.10242	down	[R]	General function prediction only	--	K06890|3e-140|pno:SNOG_02830|hypothetical protein	[T]	Signal transduction mechanisms	Inhibitor of apoptosis-promoting Bax1	Bax inhibitor 1 GN=bxi1 OS=Schizosaccharomyces pombe (strain 972 / ATCC 24843) PE=3 SV=1	hypothetical protein [Chloracidobacterium thermophilum]
AALT_g11331	256	275	125	135	91.2388	104.657	48.1947	52.1428	0.00154357	-1.10345	down	--	--	--	--	--	--	--	--	--
AALT_g4286	707	593	287	348	137.204	110.911	54.6263	67.0516	5.84e-05	-1.10842	down	--	--	--	--	--	--	WW domain	--	--
AALT_g7144	1020	944	470	488	160.045	147.395	78.2373	79.7892	1.47e-05	-1.10971	down	[HC]	--	--	--	--	--	FAD binding domain	--	oxidoreductase [Neorhizobium galegae]
AALT_g8663	4162	4185	1783	2287	1035.72	1086.61	472.531	592.488	1.31e-06	-1.11005	down	[O]	Posttranslational modification, protein turnover, chaperones	--	--	[C]	Energy production and conversion	SPFH domain / Band 7 family	Uncharacterized protein C16G5.07c GN=SPBC16G5.07c OS=Schizosaccharomyces pombe (strain 972 / ATCC 24843) PE=3 SV=1	hypothetical protein [Sulfolobus solfataricus]
AALT_g5704	1524	1268	651	711	13774.4	10667.3	5434.91	6214.62	4.24e-06	-1.11022	down	--	--	--	--	--	--	--	--	--
AALT_g9488	399	559	220	245	116.362	164.85	70.3255	75.8713	0.00766199	-1.11466	down	[R]	General function prediction only	--	--	[Q]	Secondary metabolites biosynthesis, transport and catabolism	short chain dehydrogenase;; KR domain;; Polysaccharide biosynthesis protein	Uncharacterized oxidoreductase C521.03 GN=SPAC521.03 OS=Schizosaccharomyces pombe (strain 972 / ATCC 24843) PE=1 SV=1	short-chain dehydrogenase/reductase SDR [Marinobacter sp. T13-3]
AALT_g1776	361	333	177	160	77.3908	71.7835	38.1227	34.0746	0.000521647	-1.11605	down	--	--	--	--	[S]	Function unknown	NIPSNAP	--	hypothetical protein XU13_C0045G0022 [Candidatus Rokubacteria bacterium CSP1-6]
AALT_g5707	487	361	218	193	30.0842	22.8999	14.4033	12.4157	0.00646933	-1.11994	down	--	--	--	--	--	--	Zinc finger, C2H2 type	--	--
AALT_g7195	236	182	92	110	36.3704	29.6918	17.061	19.9469	0.0026585	-1.12431	down	--	--	--	--	--	--	NAD(P)-binding Rossmann-like domain;; Pyridine nucleotide-disulphide oxidoreductase;; FAD binding domain;; Pyridine nucleotide-disulphide oxidoreductase;; Thi4 family	--	hypothetical protein [Clostridium akagii]
AALT_g1846	242	233	114	115	91.6744	88.2499	45.7764	45.5946	0.00172341	-1.12634	down	[O]	Posttranslational modification, protein turnover, chaperones	--	--	[O]	Posttranslational modification, protein turnover, chaperones	Glutathione S-transferase, N-terminal domain;; Glutathione S-transferase, N-terminal domain;; Glutathione S-transferase, C-terminal domain;; Glutathione S-transferase, C-terminal domain;; Glutathione S-transferase, N-terminal domain	Glutathione S-transferase 2 GN=gst2 OS=Schizosaccharomyces pombe (strain 972 / ATCC 24843) PE=2 SV=1	glutathione S-transferase [Sorangium cellulosum]
AALT_g9878	418	368	178	201	98.6799	87.375	43.2565	48.1206	0.000281168	-1.12672	down	[CR]	--	--	K00344|0.0|pno:SNOG_11419|hypothetical protein	[CR]	--	Zinc-binding dehydrogenase;; Zinc-binding dehydrogenase;; Alcohol dehydrogenase GroES-like domain	Probable quinone oxidoreductase GN=zta1 OS=Schizosaccharomyces pombe (strain 972 / ATCC 24843) PE=1 SV=2	alcohol dehydrogenase [Spirochaeta sp. JC202]
AALT_g4961	997	895	421	489	227.794	207.162	92.4227	106.403	1.11e-05	-1.13029	down	[R]	General function prediction only	--	K09561|2e-171|pno:SNOG_13577|hypothetical protein	[O]	Posttranslational modification, protein turnover, chaperones	U-box domain;; TPR repeat;; Tetratricopeptide repeat;; Tetratricopeptide repeat;; Tetratricopeptide repeat;; Tetratricopeptide repeat	Serine/threonine-protein phosphatase T GN=ppt1 OS=Schizosaccharomyces pombe (strain 972 / ATCC 24843) PE=3 SV=2	hypothetical protein [Legionella nautarum]
AALT_g5633	493	470	232	230	96.7769	94.0239	47.6295	46.235	0.000116272	-1.13344	down	[O]	Posttranslational modification, protein turnover, chaperones	Molecular Function: hydrolase activity (GO:0016787);;	--	[O]	Posttranslational modification, protein turnover, chaperones	Subtilase family	Proteinase R (Precursor) GN=PROR OS=Tritirachium album (Engyodontium album) PE=1 SV=1	peptidase S8 [Marinithermus hydrothermalis]
AALT_g8890	359	268	154	147	29.4769	22.8308	13.5526	12.5425	0.00393965	-1.13377	down	--	--	--	--	--	--	Fungal specific transcription factor domain;; Fungal Zn(2)-Cys(6) binuclear cluster domain	Xylanolytic transcriptional activator xlnR GN=xlnR OS=Neosartorya fischeri (strain ATCC 1020 / DSM 3700 / FGSC A1164 / NRRL PE=3 SV=2	--
AALT_g6531	504	429	234	213	32.3914	28.5211	16.0289	14.6186	0.000126847	-1.13591	down	--	--	--	--	--	--	Protein of unknown function (DUF1765)	UPF0592 membrane protein C7D4.03c GN=SPAC7D4.03c OS=Schizosaccharomyces pombe (strain 972 / ATCC 24843) PE=3 SV=1	--
AALT_g10433	892	923	433	436	140.559	149.34	73.4615	73.004	1.11e-05	-1.13591	down	--	--	--	K01279|0.0|pno:SNOG_09464|hypothetical protein	--	--	Pro-kumamolisin, activation domain;; Subtilase family	Tripeptidyl-peptidase sed2 (Precursor) GN=sed2 OS=Neosartorya fumigata (strain ATCC MYA-4609 / Af293 / CBS 101355 / FGSC PE=1 SV=1	hypothetical protein [Alicyclobacillus acidoterrestris]
AALT_g3595	238	236	87	140	183.956	181.736	69.0592	109.683	0.00155897	-1.13636	down	--	--	--	--	--	--	SnoaL-like domain	--	hypothetical protein [Pseudomonas sp. CBZ-4]
AALT_g9891	494	454	208	246	64.8716	62.7123	29.2462	32.4221	0.000118486	-1.1364	down	[P]	Inorganic ion transport and metabolism	--	--	[Q]	Secondary metabolites biosynthesis, transport and catabolism	Flavin-binding monooxygenase-like;; Pyridine nucleotide-disulphide oxidoreductase;; Pyridine nucleotide-disulphide oxidoreductase;; FAD-NAD(P)-binding;; L-lysine 6-monooxygenase (NADPH-requiring)	Thiol-specific monooxygenase GN=FMO1 OS=Saccharomyces cerevisiae (strain ATCC 204508 / S288c) PE=1 SV=2	monooxygenase [Legionella norrlandica]
AALT_g9031	378	368	149	207	77.7944	75.3726	28.5466	39.07	0.000278816	-1.14139	down	--	--	--	--	--	--	Eisosome component PIL1	Sphingolipid long chain base-responsive protein LSP1 GN=LSP1 OS=Saccharomyces cerevisiae (strain ATCC 204508 / S288c) PE=1 SV=1	--
AALT_g10933	617	544	241	312	83.3394	76.2003	33.4177	41.3944	4.84e-05	-1.14456	down	[I]	Lipid transport and metabolism	--	K00637|0.0|pno:SNOG_02790|hypothetical protein	[I]	Lipid transport and metabolism	MBOAT, membrane-bound O-acyltransferase family	Sterol O-acyltransferase 2 GN=ARE2 OS=Candida albicans (Yeast) PE=1 SV=1	--
AALT_g7371	2633	2162	1045	1239	431.293	369.506	178.211	204.362	1.66e-05	-1.14479	down	[GEPR]	--	--	--	[R]	General function prediction only	Major Facilitator Superfamily	Uncharacterized MFS-type transporter C409.08 GN=SPBC409.08 OS=Schizosaccharomyces pombe (strain 972 / ATCC 24843) PE=3 SV=1	Uncharacterised protein [Chlamydia trachomatis]
AALT_g10157	212	207	109	90	37.8567	36.4599	18.5512	15.5651	0.00204222	-1.14762	down	--	--	--	--	--	--	--	--	--
AALT_g8566	380	315	169	161	23.118	19.01	10.0372	9.51141	0.00033276	-1.14905	down	--	--	--	--	--	--	Meiotic cell cortex C-terminal pleckstrin homology	Anucleate primary sterigmata protein A GN=apsA OS=Emericella nidulans (strain FGSC A4 / ATCC 38163 / CBS 112.46 / NRRL PE=1 SV=2	--
AALT_g670	137	129	64	61	11.8482	11.7831	6.13252	5.58269	0.00700074	-1.16331	down	[Q]	Secondary metabolites biosynthesis, transport and catabolism	--	--	[Q]	Secondary metabolites biosynthesis, transport and catabolism	AMP-binding enzyme;; AMP-binding enzyme C-terminal domain	Nonribosomal peptide synthetase 5 GN=NRPS5 OS=Neosartorya fumigata (strain ATCC MYA-4609 / Af293 / CBS 101355 / FGSC PE=3 SV=2	hypothetical protein ATO12_01600 [Aquimarina atlantica]
AALT_g10730	403	338	182	166	78.6019	69.4948	39.3266	34.6485	0.000205736	-1.16477	down	[RTKL]	--	--	--	[T]	Signal transduction mechanisms	Protein kinase domain;; Protein tyrosine kinase;; Kinase-like	Serine/threonine-protein kinase ksp1 GN=ksp1 OS=Schizosaccharomyces pombe (strain 972 / ATCC 24843) PE=1 SV=1	hypothetical protein [Terracidiphilus gabretensis]
AALT_g4445	191	180	78	96	21.5006	21.2307	10.1145	12.0545	0.00252548	-1.16645	down	--	--	--	--	--	--	Protein of unknown function (DUF2985)	--	--
AALT_g8248	903	735	379	387	83.2404	68.6027	35.1429	35.3263	8.43e-06	-1.1712	down	--	--	--	--	--	--	Late embryogenesis abundant protein	--	--
AALT_g5557	368	329	166	159	79.6334	72.7632	36.5633	35.9491	0.000226681	-1.17482	down	--	--	--	--	--	--	--	--	--
AALT_g5536	4400	3285	1833	1752	541.954	398.239	213.932	209.062	0.00267454	-1.17514	down	--	--	--	K08054|0.0|pno:SNOG_04385|hypothetical protein	[O]	Posttranslational modification, protein turnover, chaperones	Calreticulin family	Calnexin homolog (Precursor) GN=AFUA_4G12850 OS=Neosartorya fumigata (strain ATCC MYA-4609 / Af293 / CBS 101355 / FGSC PE=2 SV=2	--
AALT_g7359	110	133	50	63	23.7986	29.4259	11.6252	14.0027	0.00793015	-1.17743	down	--	--	--	--	--	--	Glycosyl Hydrolase Family 88	--	hypothetical protein [Leeuwenhoekiella sp. MAR_2009_132]
AALT_g401	1066	856	419	476	205.544	164.845	80.322	93.2002	4.64e-05	-1.17754	down	[C]	Energy production and conversion	Molecular Function: oxidoreductase activity (GO:0016491);;	--	[CR]	--	NADH:flavin oxidoreductase / NADH oxidase family	Putative NADPH dehydrogenase C23G7.10c GN=SPBC23G7.10c OS=Schizosaccharomyces pombe (strain 972 / ATCC 24843) PE=3 SV=1	oxidoreductase [Acidobacterium capsulatum]
AALT_g1711	150	138	73	61	18.3244	17.2974	9.16006	7.44583	0.00496617	-1.17762	down	[P]	Inorganic ion transport and metabolism	Molecular Function: catalytic activity (GO:0003824);;	--	[Q]	Secondary metabolites biosynthesis, transport and catabolism	Pyridine nucleotide-disulphide oxidoreductase;; Flavin-binding monooxygenase-like;; L-lysine 6-monooxygenase (NADPH-requiring);; NAD(P)-binding Rossmann-like domain;; FAD dependent oxidoreductase;; Pyridine nucleotide-disulphide oxidoreductase;; FAD-NAD(P)-binding	Putative sterigmatocystin biosynthesis monooxygenase stcW GN=stcW OS=Emericella nidulans (strain FGSC A4 / ATCC 38163 / CBS 112.46 / NRRL PE=3 SV=2	4-hydroxyacetophenone monooxygenase [Rubinisphaera brasiliensis DSM 5305]
AALT_g9217	156	115	56	70	6.51306	5.00226	2.37428	2.84285	0.00748754	-1.18033	down	[R]	General function prediction only	--	--	--	--	Ankyrin repeats (3 copies);; Ankyrin repeat;; Ankyrin repeats (many copies);; Ankyrin repeats (many copies);; Ankyrin repeat	--	hypothetical protein [Ruminococcus sp. JC304]
AALT_g6265	781	677	344	333	79.2874	69.5261	34.8982	33.9676	1.08e-05	-1.18104	down	--	--	--	--	[K]	Transcription	CP2 transcription factor	--	--
AALT_g2471	1450	1195	527	701	169.085	136.768	56.9896	74.2147	5.07e-05	-1.1819	down	[R]	General function prediction only	--	--	[I]	Lipid transport and metabolism	Patatin-like phospholipase	--	hypothetical protein [Arenibacter certesii]
AALT_g5408	414	382	183	186	74.3974	70.0021	34.9288	35.4034	0.000117119	-1.18315	down	--	--	--	--	--	--	SprT-like family	--	--
AALT_g5016	233	245	114	107	25.8125	27.9213	12.9146	11.5381	0.00084662	-1.18616	down	--	--	--	--	--	--	Fungal Zn(2)-Cys(6) binuclear cluster domain	Adhesion and hyphal regulator 1 GN=AHR1 OS=Candida albicans (strain SC5314 / ATCC MYA-2876) PE=1 SV=1	--
AALT_g9096	366	300	131	177	140.909	115.617	50.9069	67.5615	0.000230946	-1.18758	down	--	--	--	--	--	--	--	--	--
AALT_g7553	147	135	70	60	27.9542	27.2253	14.8319	12.0752	0.00470498	-1.191	down	[E]	Amino acid transport and metabolism	Biological Process: transport (GO:0006810);;	--	[E]	Amino acid transport and metabolism	Amino acid permease;; Amino acid permease	General amino-acid permease GAP1 GN=GAP1 OS=Saccharomyces cerevisiae (strain ATCC 204508 / S288c) PE=1 SV=2	--
AALT_g9655	579	563	232	294	82.752	84.6511	34.5698	41.9085	2.37e-05	-1.19241	down	--	--	--	--	--	--	Major Facilitator Superfamily;; Sugar (and other) transporter	Protein FMP42 GN=FMP42 OS=Saccharomyces cerevisiae (strain ATCC 204508 / S288c) PE=1 SV=1	oxalate/formate antiporter family transporter [Chlamydia trachomatis]
AALT_g8893	158	175	74	79	15.1863	17.6136	7.80479	7.89346	0.00267419	-1.19506	down	--	--	--	--	--	--	--	--	--
AALT_g1579	223	210	104	95	50.2683	50.183	27.9358	23.8728	0.00109357	-1.19536	down	[P]	Inorganic ion transport and metabolism	--	K02575|0.0|pno:SNOG_13005|hypothetical protein	--	--	Major Facilitator Superfamily	Nitrate transporter GN=crnA OS=Emericella nidulans (strain FGSC A4 / ATCC 38163 / CBS 112.46 / NRRL PE=2 SV=2	MFS transporter [Acinetobacter tjernbergiae]
AALT_g7308	158	149	61	80	19.9528	19.0054	8.72935	11.1404	0.00343873	-1.19674	down	--	--	--	--	--	--	Glycosyltransferase family 25 (LPS biosynthesis protein)	--	--
AALT_g7516	183	207	105	73	78.212	88.3991	49.9563	36.405	0.001428	-1.20403	down	--	--	--	--	--	--	--	--	--
AALT_g2472	187	161	77	82	151.922	138.014	73.4851	76.1151	0.00213147	-1.20449	down	--	--	--	--	--	--	--	--	--
AALT_g9100	687	726	323	321	102.697	111.101	49.0151	47.6987	7.4e-06	-1.20687	down	[R]	General function prediction only	--	--	[O]	Posttranslational modification, protein turnover, chaperones	DWNN domain	Uncharacterized RING finger protein P8B7.15c GN=SPBP8B7.15c OS=Schizosaccharomyces pombe (strain 972 / ATCC 24843) PE=4 SV=1	--
AALT_g8882	429	365	177	185	42.6897	37.6143	18.6901	18.678	8.35e-05	-1.20762	down	[E]	Amino acid transport and metabolism	Molecular Function: transferase activity (GO:0016740);;	--	[E]	Amino acid transport and metabolism	Aminotransferase class-III;; short chain dehydrogenase;; Enoyl-(Acyl carrier protein) reductase;; KR domain	Uncharacterized aminotransferase C1039.07c GN=SPAC1039.07c OS=Schizosaccharomyces pombe (strain 972 / ATCC 24843) PE=3 SV=1	aspartate aminotransferase family protein [Paraburkholderia ferrariae]
AALT_g507	271	257	113	127	34.6456	34.0593	15.6331	16.9587	0.000428332	-1.21148	down	--	--	--	--	--	--	Glycosyl hydrolase family 76	Mannan endo-1,6-alpha-mannosidase DCW1 (Precursor) GN=DCW1 OS=Saccharomyces cerevisiae (strain ATCC 204508 / S288c) PE=1 SV=1	glycosyl hydrolase [Leptolyngbya sp. NIES-2104]
AALT_g6849	512	491	238	217	201.847	208.11	112.001	98.9875	2.8e-05	-1.21404	down	--	--	--	--	[GE]	--	Triose-phosphate Transporter family;; EamA-like transporter family	--	--
AALT_g7486	292	226	104	131	18.7183	14.924	7.11682	8.57114	0.000869907	-1.2155	down	[Q]	Secondary metabolites biosynthesis, transport and catabolism	--	--	[Q]	Secondary metabolites biosynthesis, transport and catabolism	Male sterility protein;; AMP-binding enzyme;; NAD dependent epimerase/dehydratase family;; Phosphopantetheine attachment site	L-aminoadipate-semialdehyde dehydrogenase large subunit GN=lys2 OS=Penicillium chrysogenum (Penicillium notatum) PE=3 SV=1	peptide synthetase [Yersinia frederiksenii]
AALT_g8966	386	473	149	240	261.957	309.126	84.9903	142.244	0.000390475	-1.21591	down	--	--	--	K03505|9e-35|pno:SNOG_14048|hypothetical protein	--	--	--	--	--
AALT_g6041	464	522	225	221	99.8579	115.959	53.9698	55.7677	2.8e-05	-1.21743	down	[V]	Defense mechanisms	--	--	--	--	--	--	hypothetical protein [Alkanindiges illinoisensis]
AALT_g3621	3135	2988	1318	1453	1117.92	1079.41	490.774	542.561	7.71e-08	-1.21776	down	--	--	--	--	[TR]	--	Calcipressin	--	--
AALT_g9663	6382	6860	2832	3154	2486.8	2819.07	1282.45	1389.39	1.19e-07	-1.21874	down	--	--	--	--	--	--	--	--	--
AALT_g7368	368	275	144	147	44.5251	33.5214	18.4507	18.962	0.00191823	-1.21894	down	--	--	--	--	--	--	--	--	--
AALT_g267	796	849	383	358	76.0225	84.9459	37.7945	33.4066	2.79e-06	-1.22366	down	--	--	--	--	--	--	--	--	--
AALT_g3656	227	168	84	94	120.235	93.5393	56.2401	58.1215	0.00323761	-1.22528	down	--	--	--	--	--	--	Tetraspanin family	--	--
AALT_g3420	131	129	64	53	42.175	41.8687	20.9593	17.4771	0.00450302	-1.2254	down	--	--	--	--	--	--	--	--	--
AALT_g4733	16042	12288	5510	7226	1473.89	1153.68	492.854	636.029	0.00149148	-1.22873	down	[O]	Posttranslational modification, protein turnover, chaperones	Biological Process: protein metabolic process (GO:0019538);;	--	[O]	Posttranslational modification, protein turnover, chaperones	AAA domain (Cdc48 subfamily);; ATPase family associated with various cellular activities (AAA);; C-terminal, D2-small domain, of ClpB protein;; AAA ATPase domain;; AAA domain (dynein-related subfamily);; AAA domain;; Sigma-54 interaction domain;; AAA domain;; Clp amino terminal domain;; AAA domain;; IstB-like ATP binding protein;; Part of AAA domain;; Magnesium chelatase, subunit ChlI;; RNA helic…	Heat shock protein hsp98 GN=hsp98 OS=Neurospora crassa (strain ATCC 24698 / 74-OR23-1A / CBS 708.71 / DSM PE=1 SV=2	ATP-dependent chaperone ClpB [Xanthobacter sp. 126]
AALT_g1525	418	310	175	151	63.4639	49.0594	26.9244	22.9554	0.0029821	-1.23404	down	--	--	--	--	--	--	Lipase (class 3)	--	hypothetical protein [Succinispira mobilis]
AALT_g7379	703	758	340	313	129.325	141.772	66.1622	61.6506	3.7e-06	-1.23484	down	--	--	--	--	--	--	--	--	--
AALT_g120	439	419	186	197	27.2478	27.2416	12.7082	12.9081	3.75e-05	-1.2375	down	[E]	Amino acid transport and metabolism	--	--	[E]	Amino acid transport and metabolism	Protein of unknown function (DUF4246);; Amino acid permease;; Amino acid permease	High-affinity methionine permease GN=MUP1 OS=Saccharomyces cerevisiae (strain ATCC 204508 / S288c) PE=1 SV=1	hypothetical protein [Streptomyces antibioticus]
AALT_g10692	550	465	258	194	109.053	95.7654	54.752	40.1181	1.68e-05	-1.24119	down	--	--	--	--	--	--	N-Acetylglucosaminyltransferase-IV (GnT-IV) conserved region	--	--
AALT_g299	630	484	260	236	134.49	107.02	62.1633	55.4204	0.00043497	-1.24219	down	--	--	--	--	--	--	galactosyl transferase GMA12/MNN10 family;; Nucleotide-diphospho-sugar transferase	--	--
AALT_g11786	965	1121	444	483	129.064	154.598	59.293	59.8849	6.96e-07	-1.24293	down	--	--	--	--	--	--	--	--	--
AALT_g326	185	184	87	77	25.3227	26.1849	12.8434	10.8312	0.00116231	-1.24335	down	--	--	--	--	--	--	--	--	--
AALT_g3421	210	179	67	106	712.544	574.006	199.125	337.546	0.000963274	-1.24396	down	--	--	--	--	[K]	Transcription	CCAAT-binding transcription factor (CBF-B/NF-YA) subunit B	Transcriptional activator HAP2 GN=HAP2 OS=Saccharomyces cerevisiae (strain ATCC 204508 / S288c) PE=1 SV=1	--
AALT_g11419	114	91	47	44	18.1446	14.0034	7.51562	7.11	0.00793015	-1.24637	down	[E]	Amino acid transport and metabolism	--	K01751|5e-167|pno:SNOG_03314|hypothetical protein	--	--	Pyridoxal-phosphate dependent enzyme	--	threonine dehydratase [Leifsonia rubra]
AALT_g9882	233	261	96	123	124.707	140.403	50.2845	64.8326	0.000354062	-1.24681	down	--	--	--	--	[O]	Posttranslational modification, protein turnover, chaperones	Ring finger domain;; Zinc finger, C3HC4 type (RING finger)	--	--
AALT_g11029	2178	1667	836	866	2423.65	1804.47	887.701	976.217	0.000399554	-1.25078	down	--	--	--	--	--	--	--	--	--
AALT_g4287	779	638	291	336	137.738	111.221	52.4039	59.5424	3.19e-06	-1.2511	down	--	--	--	--	--	--	--	--	--
AALT_g686	2702	2678	1182	1193	148.909	152.034	66.3759	63.7565	3.15e-08	-1.25328	down	--	--	--	--	[R]	General function prediction only	Putative peptidase family	Putative zinc metalloproteinase YIL108W GN=YIL108W OS=Saccharomyces cerevisiae (strain ATCC 204508 / S288c) PE=1 SV=1	hypothetical protein [Myxococcus stipitatus]
AALT_g5116	321	407	172	148	70.3744	90.161	39.349	34.9228	5.6e-05	-1.25795	down	--	--	--	--	--	--	--	--	--
AALT_g7880	1853	1405	797	635	236.106	178.654	104.401	83.0031	0.00135019	-1.26072	down	--	--	--	--	--	--	--	Zinc finger transcription factor ace1 GN=ace1 OS=Hypocrea jecorina (Trichoderma reesei) PE=4 SV=1	--
AALT_g8208	2661	2028	1043	1017	368.165	287.111	159.122	155.005	0.000458742	-1.26162	down	--	--	--	--	--	--	Zinc finger, C2H2 type;; C2H2-type zinc finger	Zinc finger protein rsv2 GN=rsv2 OS=Schizosaccharomyces pombe (strain 972 / ATCC 24843) PE=4 SV=1	--
AALT_g7690	565	461	213	237	111.066	91.7111	42.8927	47.4912	1.11e-05	-1.26381	down	--	--	--	--	--	--	Membrane-associating domain	--	--
AALT_g9995	1603	1656	641	772	788.709	850.135	356.616	409.889	4.27e-08	-1.27926	down	--	--	--	--	--	--	--	--	--
AALT_g7785	531	482	241	198	139.713	134.742	65.9491	52.6634	8.89e-06	-1.28017	down	--	--	--	--	--	--	Protein of unknown function (DUF3712)	--	--
AALT_g5513	105	94	57	29	31.2426	29.2903	19.3435	9.95837	0.00673551	-1.28371	down	[R]	General function prediction only	--	--	[R]	General function prediction only	Zinc-finger double domain;; Zinc finger, C2H2 type;; C2H2-type zinc finger;; Zinc-finger of C2H2 type;; Zinc-finger double-stranded RNA-binding	Zinc finger protein C25B8.19c OS=Schizosaccharomyces pombe (strain 972 / ATCC 24843) PE=4 SV=2	zinc finger protein Kr18 [Francisella sp. W12-1067]
AALT_g9877	1958	1551	778	738	186.035	146.106	71.9399	69.7388	2.5e-05	-1.28553	down	[O]	Posttranslational modification, protein turnover, chaperones	--	--	[OR]	--	Ubiquitin family;; UBA/TS-N domain;; Ubiquitin-2 like Rad60 SUMO-like	Deubiquitination-protection protein dph1 GN=dph1 OS=Schizosaccharomyces pombe (strain 972 / ATCC 24843) PE=4 SV=1	--
AALT_g6951	322	257	152	98	97.5927	80.506	55.4225	36.5572	0.000860624	-1.28587	down	--	--	--	--	--	--	Glycosyltransferase sugar-binding region containing DXD motif	Mannosyl phosphorylinositol ceramide synthase SUR1 GN=SUR1 OS=Saccharomyces cerevisiae (strain ATCC 204508 / S288c) PE=1 SV=1	cell surface protein [Rhodopirellula islandica]
AALT_g6888	80	101	45	33	48.0932	62.38	28.0195	20.3409	0.00859152	-1.28635	down	[O]	Posttranslational modification, protein turnover, chaperones	--	K06689|2e-43|uma:UM00982.1|UBC1.COLGL (Ubiquitin-protein ligase) (Ubiquitin carrier protein) (Colletotrichum hard-surface-induced protein 1)	[O]	Posttranslational modification, protein turnover, chaperones	Ubiquitin-conjugating enzyme	Ubiquitin-conjugating enzyme E2-16 kDa GN=UBC1 OS=Magnaporthe oryzae (strain 70-15 / ATCC MYA-4617 / FGSC 8958) PE=3 SV=2	hypothetical protein [Pseudomonas putida]
AALT_g4828	1169	945	376	536	96.6372	81.3991	31.753	43.5193	0.000116272	-1.288	down	--	--	--	--	--	--	Ubiquitin fusion degradation protein UFD1	Ubiquitin fusion degradation protein 1 GN=UFD1 OS=Saccharomyces cerevisiae (strain ATCC 204508 / S288c) PE=1 SV=1	--
AALT_g10890	269	245	116	105	175.966	165.442	84.4115	72.6587	0.000169943	-1.29165	down	--	--	--	--	--	--	--	--	--
AALT_g8655	135	152	62	61	104.293	117.258	47.4556	46.5731	0.00175428	-1.29528	down	--	--	--	--	--	--	--	--	--
AALT_g1135	179	136	71	64	20.2474	16.29	8.53822	7.40464	0.00122863	-1.29729	down	[J]	Translation, ribosomal structure and biogenesis	--	--	[J]	Translation, ribosomal structure and biogenesis	Amidase	Putative amidase C869.01 (Precursor) GN=SPAC869.01 OS=Schizosaccharomyces pombe (strain 972 / ATCC 24843) PE=3 SV=1	amidase [bacterium L21-Spi-D4]
AALT_g7489	363	308	159	128	27.0056	23.4793	11.994	9.38549	4.64e-05	-1.29943	down	--	--	--	--	--	--	NACHT domain	--	--
AALT_g5674	191	170	74	80	34.415	30.689	14.162	15.674	0.000679214	-1.30334	down	--	--	--	--	--	--	--	--	--
AALT_g984	238	268	103	112	24.4455	29.3919	11.5445	11.9325	0.000146852	-1.30781	down	[P]	Inorganic ion transport and metabolism	--	--	[P]	Inorganic ion transport and metabolism	Sodium/hydrogen exchanger family	K(+)/H(+) antiporter 1 GN=kha1 OS=Schizosaccharomyces pombe (strain 972 / ATCC 24843) PE=3 SV=2	potassium transporter [Hyalangium minutum]
AALT_g7837	221	193	81	95	77.037	64.6762	24.5972	31.2995	0.000355957	-1.30853	down	--	--	--	--	--	--	--	--	--
AALT_g8239	450	403	169	193	38.0863	34.6192	13.9399	15.5822	1.23e-05	-1.31086	down	--	--	--	--	[T]	Signal transduction mechanisms	T-complex protein 11	--	--
AALT_g10073	938	905	399	380	92.9986	92.448	41.1956	37.7419	2.3e-07	-1.31604	down	[G]	Carbohydrate transport and metabolism	Molecular Function: transferase activity, transferring glycosyl groups (GO:0016757);;	--	[G]	Carbohydrate transport and metabolism	Carbohydrate phosphorylase	Glycogen phosphorylase GN=GPH1 OS=Saccharomyces cerevisiae (strain ATCC 204508 / S288c) PE=1 SV=4	maltodextrin phosphorylase [Methylotenera sp. N17]
AALT_g10893	338	242	118	127	57.7368	43.2957	23.2172	23.5776	0.00490675	-1.3187	down	[GEPR]	--	--	--	[R]	General function prediction only	Major Facilitator Superfamily	Uncharacterized transporter C794.04c GN=SPCC794.04c OS=Schizosaccharomyces pombe (strain 972 / ATCC 24843) PE=3 SV=1	--
AALT_g6940	913	775	328	384	76.4115	66.7185	28.3646	32.063	3.22e-07	-1.31999	down	[Q]	Secondary metabolites biosynthesis, transport and catabolism	--	--	--	--	Alpha/beta hydrolase family;; Esterase PHB depolymerase	Feruloyl esterase B (Precursor) GN=ESTA OS=Piromyces equi PE=2 SV=1	hypothetical protein [Amycolatopsis sp. ATCC 39116]
AALT_g1545	615	466	254	202	341.412	267.893	165.476	128.95	0.000852486	-1.32002	down	--	--	--	--	--	--	--	--	--
AALT_g5767	3145	3359	1346	1394	751.857	782.35	327.635	346.878	3.89e-09	-1.32038	down	--	--	--	--	--	--	WW domain	--	--
AALT_g2978	1331	1876	620	729	384.942	543.842	173.002	195.002	0.0025531	-1.32123	down	--	--	--	K01062|1e-23|pan:PODANSg4624|hypothetical protein	--	--	--	--	hydrolase GDSL [Pedosphaera parvula]
AALT_g8098	110	80	47	33	17.8132	14.2285	8.11583	5.32989	0.00779315	-1.32276	down	--	--	--	--	--	--	--	--	--
AALT_g8080	303	275	101	142	71.3999	64.3804	22.8301	33.3205	6.58e-05	-1.3246	down	[IQR]	--	--	--	[R]	General function prediction only	Enoyl-(Acyl carrier protein) reductase;; short chain dehydrogenase;; KR domain	Uncharacterized oxidoreductase C4H3.08 GN=SPAC4H3.08 OS=Schizosaccharomyces pombe (strain 972 / ATCC 24843) PE=3 SV=1	--
AALT_g11137	2335	1988	826	989	393.822	331.746	140.694	167.604	5.69e-09	-1.3267	down	[G]	Carbohydrate transport and metabolism	--	--	--	--	Glycosyl hydrolases family 16	--	--
AALT_g9495	739	635	321	254	75.3722	66.6966	33.8017	26.0948	7.1e-07	-1.33083	down	[D]	Cell cycle control, cell division, chromosome partitioning	--	--	--	--	PP-loop family	Probable tRNA(Ile)-lysidine synthase GN=SPAC12B10.08c OS=Schizosaccharomyces pombe (strain 972 / ATCC 24843) PE=3 SV=1	tRNA(Ile)-lysidine synthetase [Hyphomicrobium denitrificans]
AALT_g11787	426	433	176	183	49.5599	50.8646	20.6047	21.2742	8.45e-06	-1.33218	down	--	--	--	--	--	--	Protein of unknown function (DUF1308)	--	--
AALT_g4863	617	519	226	249	155.953	133.676	60.1767	63.5446	1.92e-06	-1.33256	down	[C]	Energy production and conversion	--	--	[CR]	--	NADH:flavin oxidoreductase / NADH oxidase family	Chanoclavine-I aldehyde reductase GN=fgaOx3 OS=Neosartorya fumigata (strain ATCC MYA-4609 / Af293 / CBS 101355 / FGSC PE=1 SV=1	MULTISPECIES: alkene reductase [Bradyrhizobium]
AALT_g9772	214	182	84	81	44.9207	38.7288	18.1942	17.6432	0.00030668	-1.33741	down	--	--	--	--	--	--	--	--	--
AALT_g7130	282	347	127	133	77.7772	98.7883	37.4482	38.3842	3.1e-05	-1.34703	down	--	--	--	--	--	--	Calcineurin-like phosphoesterase	--	metallophosphoesterase [Psychrobacter sp. PRwf-1]
AALT_g4535	852	752	320	343	249.54	220.312	99.858	108.603	2.22e-07	-1.3489	down	--	--	--	--	--	--	--	--	--
AALT_g10935	171	168	64	76	14.6	14.4377	5.40816	6.15916	0.000524101	-1.34971	down	--	--	--	--	--	--	--	--	--
AALT_g11053	215	163	76	80	31.1149	23.3659	12.0403	12.2244	0.000332893	-1.35194	down	--	--	--	--	--	--	Ferritin-like domain	--	--
AALT_g2383	2421	2063	850	999	479.179	413.161	162.827	187.856	2.63e-09	-1.35265	down	--	--	--	--	[U]	Intracellular trafficking, secretion, and vesicular transport	BAR domain;; SH3 domain;; Variant SH3 domain;; Variant SH3 domain	Protein hob1 GN=hob1 OS=Schizosaccharomyces pombe (strain 972 / ATCC 24843) PE=1 SV=1	--
AALT_g5789	470	345	176	160	23.7985	18.0792	9.49992	8.38799	0.00163295	-1.35343	down	--	--	--	--	[O]	Posttranslational modification, protein turnover, chaperones	Protein of unknown function (DUF1446);; MYND finger	SPRY domain-containing protein C285.10c GN=SPCC285.10c OS=Schizosaccharomyces pombe (strain 972 / ATCC 24843) PE=4 SV=1	hypothetical protein [Streptomyces sp. NRRL S-1824]
AALT_g3026	483	342	152	187	41.5596	30.4628	14.5931	17.6319	0.00673047	-1.35876	down	--	--	--	--	--	--	Fungal specific transcription factor domain;; Fungal Zn(2)-Cys(6) binuclear cluster domain	Activator of stress genes 1 GN=ASG1 OS=Saccharomyces cerevisiae (strain ATCC 204508 / S288c) PE=1 SV=1	--
AALT_g10597	254	214	102	90	137.936	107.953	50.5328	46.8532	0.000110993	-1.35972	down	--	--	--	--	--	--	--	--	--
AALT_g9654	955	1084	394	440	135.481	157.105	55.4655	59.9331	4.61e-08	-1.36274	down	[G]	Carbohydrate transport and metabolism	--	K01176|0.0|pno:SNOG_01869|hypothetical protein	[G]	Carbohydrate transport and metabolism	Alpha amylase, catalytic domain	--	alpha-amylase [Exiguobacterium pavilionensis]
AALT_g9606	87	114	47	35	25.4065	34.2655	16.0538	11.4879	0.00351264	-1.36523	down	--	--	--	--	--	--	--	--	--
AALT_g4770	439	519	182	209	161.778	200.489	72.1336	79.7002	2.58e-06	-1.36567	down	--	--	--	--	--	--	--	--	hypothetical protein STXM2123_1481 [Streptomyces sp. F-3]
AALT_g3813	722	575	284	246	75.0607	62.5328	33.0479	29.0485	1.03e-05	-1.36571	down	--	--	--	--	--	--	--	--	--
AALT_g4595	1335	1368	532	568	96.0926	98.2486	37.7989	39.5373	6.84e-09	-1.37055	down	--	--	--	--	[D]	Cell cycle control, cell division, chromosome partitioning	WLM domain;; LicD family	Ubiquitin and WLM domain-containing protein C1442.07c GN=SPCC1442.07c OS=Schizosaccharomyces pombe (strain 972 / ATCC 24843) PE=4 SV=1	LPS biosynthesis protein [Chlamydia trachomatis]
AALT_g10694	336	268	127	119	57.0124	45.0538	20.0394	19.5515	2.83e-05	-1.37058	down	[M]	Cell wall/membrane/envelope biogenesis	--	K05528|0.0|pno:SNOG_02920|hypothetical protein	--	--	Glycosyltransferase sugar-binding region containing DXD motif	Initiation-specific alpha-1,6-mannosyltransferase GN=och1 OS=Schizosaccharomyces pombe (strain 972 / ATCC 24843) PE=1 SV=2	hypothetical protein [Shimia sp. SK013]
AALT_g9204	517	454	222	173	112.688	98.5474	50.8174	41.3873	2.18e-06	-1.37157	down	--	--	--	--	--	--	--	--	--
AALT_g4373	99	108	46	38	15.2749	16.7714	7.08084	5.85495	0.00296645	-1.37401	down	[I]	Lipid transport and metabolism	--	K13076|0.0|pno:SNOG_01379|hypothetical protein	[I]	Lipid transport and metabolism	Fatty acid desaturase;; Cytochrome b5-like Heme/Steroid binding domain	Delta(8)-fatty-acid desaturase GN=SLD OS=Kluyveromyces lactis (strain ATCC 8585 / CBS 2359 / DSM 70799 / NBRC PE=3 SV=1	delta fatty acid desaturase [Streptomonospora alba]
AALT_g8219	1865	1623	659	757	501.979	428.048	151.12	172.569	2.63e-09	-1.37505	down	--	--	--	--	[O]	Posttranslational modification, protein turnover, chaperones	UBA/TS-N domain;; UBX domain	Uncharacterized protein C17C9.11c GN=SPAC17C9.11c OS=Schizosaccharomyces pombe (strain 972 / ATCC 24843) PE=4 SV=2	--
AALT_g1343	112	78	42	35	13.338	9.8592	5.69889	4.48473	0.00993681	-1.37833	down	--	--	--	--	--	--	Peptidase family S41	--	--
AALT_g4926	1383	1382	498	621	4347.84	4210.63	1485.76	1846.03	5.22e-09	-1.37889	down	--	--	--	--	--	--	--	--	--
AALT_g1578	84	94	30	42	8.8139	10.4082	3.37567	4.45239	0.00497249	-1.37915	down	--	--	--	--	--	--	Clr5 domain;; Ankyrin repeats (3 copies);; Ankyrin repeat;; Ankyrin repeats (many copies);; Ankyrin repeat	--	--
AALT_g9253	831	649	305	292	76.8336	59.9766	30.0737	29.2428	2.65e-05	-1.38462	down	[R]	General function prediction only	--	--	[R]	General function prediction only	Tetratricopeptide repeat;; TPR repeat;; Tetratricopeptide repeat;; Tetratricopeptide repeat;; Tetratricopeptide repeat;; Tetratricopeptide repeat;; Tetratricopeptide repeat;; Tetratricopeptide repeat;; Tetratricopeptide repeat;; Tetratricopeptide repeat;; Tetratricopeptide repeat;; Tetratricopeptide repeat;; Anaphase-promoting complex, cyclosome, subunit 3;; Tetratricopeptide repeat	General transcriptional corepressor ssn6 GN=ssn6 OS=Schizosaccharomyces pombe (strain 972 / ATCC 24843) PE=1 SV=1	hypothetical protein [Rhodothermus marinus]
AALT_g9136	2451	2464	925	1049	2505.86	2550.75	1082.99	1171.89	7e-10	-1.38974	down	--	--	--	--	--	--	Chitin synthesis regulation, resistance to Congo red	--	--
AALT_g4377	464	375	158	179	74.5619	61.9478	27.837	29.2924	3.67e-06	-1.39077	down	[E]	Amino acid transport and metabolism	Molecular Function: O-acetylhomoserine aminocarboxypropyltransferase activity (GO:0003961);; Molecular Function: pyridoxal phosphate binding (GO:0030170);; Biological Process: 'de novo' L-methionine biosynthetic process (GO:0071266);;	K01740|0.0|pno:SNOG_01813|hypothetical protein	[E]	Amino acid transport and metabolism	Cys/Met metabolism PLP-dependent enzyme;; DegT/DnrJ/EryC1/StrS aminotransferase family;; Beta-eliminating lyase;; Aminotransferase class I and II;; Aminotransferase class-V	O-acetylhomoserine (thiol)-lyase GN=cysD OS=Emericella nidulans (strain FGSC A4 / ATCC 38163 / CBS 112.46 / NRRL PE=2 SV=2	O-acetylhomoserine aminocarboxypropyltransferase [Chlorobium sp. GBChlB]
AALT_g9555	208	168	67	84	32.2279	27.2246	11.1154	13.3706	0.000208165	-1.39116	down	--	--	--	--	--	--	Protein of unknown function (DUF1237)	Meiotically up-regulated gene 157 protein GN=mug157 OS=Schizosaccharomyces pombe (strain 972 / ATCC 24843) PE=1 SV=1	Tat pathway signal protein [Fermentimonas caenicola]
AALT_g5	687	486	243	228	102.019	73.0722	40.7867	38.0566	0.00443559	-1.39173	down	[R]	General function prediction only	--	--	[T]	Signal transduction mechanisms	Rhomboid family	Uncharacterized rhomboid protein AN10929 GN=AN10929 OS=Emericella nidulans (strain FGSC A4 / ATCC 38163 / CBS 112.46 / NRRL PE=3 SV=1	rhomboid family intramembrane serine protease [Sandaracinus amylolyticus]
AALT_g7487	1479	1265	573	528	289.831	261.033	128.951	112.479	3.81e-09	-1.39176	down	[GEPR]	--	--	--	[R]	General function prediction only	Major Facilitator Superfamily	Putative HC-toxin efflux carrier TOXA GN=TOXA OS=Cochliobolus carbonum (Bipolaris zeicola) PE=3 SV=1	MFS transporter [Kitasatospora phosalacinea]
AALT_g11445	4343	4057	1711	1656	486.138	449.033	192.408	189.237	4.42e-10	-1.3928	down	[O]	Posttranslational modification, protein turnover, chaperones	Molecular Function: binding (GO:0005488);;	K09503|0.0|pno:SNOG_04609|hypothetical protein	[O]	Posttranslational modification, protein turnover, chaperones	DnaJ domain;; DnaJ C terminal domain;; DnaJ central domain	Mitochondrial protein import protein mas5 (Precursor) GN=mas5 OS=Schizosaccharomyces pombe (strain 972 / ATCC 24843) PE=3 SV=1	molecular chaperone DnaJ [Beijerinckia mobilis]
AALT_g2733	181	156	73	62	29.261	26.9501	13.5131	11.1887	0.000332893	-1.39394	down	--	--	--	--	--	--	Alcohol acetyltransferase;; Condensation domain	--	--
AALT_g5745	389	303	121	156	157.288	128.314	56.3566	70.3243	0.000102692	-1.39609	down	--	--	--	--	--	--	--	UPF0658 Golgi apparatus membrane protein C23H3.04 GN=SPAC23H3.04 OS=Schizosaccharomyces pombe (strain 972 / ATCC 24843) PE=3 SV=3	--
AALT_g8241	349	272	125	123	41.673	33.6538	16.671	15.8794	2.83e-05	-1.39913	down	--	--	--	--	--	--	C2H2-type zinc finger;; Zinc finger, C2H2 type	--	--
AALT_g6640	70	68	27	28	30.4097	28.9265	13.2871	13.1998	0.00996632	-1.40091	down	--	--	--	--	--	--	--	--	--
AALT_g11921	408	563	197	189	63.6923	89.9706	30.5147	28.306	0.000425249	-1.40263	down	--	--	--	--	--	--	Heterokaryon incompatibility protein (HET)	--	--
AALT_g4545	900	714	274	367	106.288	82.546	32.4207	43.3056	3.47e-05	-1.4074	down	--	--	--	--	[O]	Posttranslational modification, protein turnover, chaperones	Ring finger domain;; Zinc finger, C3HC4 type (RING finger);; Zinc finger, C3HC4 type (RING finger);; Zinc finger, C3HC4 type (RING finger)	Uncharacterized RING finger protein P32A8.03c GN=SPAP32A8.03c OS=Schizosaccharomyces pombe (strain 972 / ATCC 24843) PE=4 SV=1	--
AALT_g3643	242	242	84	108	39.4477	40.6697	13.9778	17.2167	5.07e-05	-1.40775	down	[RTKL]	--	--	--	[T]	Signal transduction mechanisms	Protein kinase domain;; Ethanolamine utilisation protein EutQ;; Protein of unknown function (DUF861);; Protein tyrosine kinase	Serine/threonine-protein kinase ATG1 GN=ATG1 OS=Debaryomyces hansenii (strain ATCC 36239 / CBS 767 / JCM 1990 / NBRC PE=3 SV=2	ethanolamine utilization protein EutQ [Paenibacillus naphthalenovorans]
AALT_g135	105	98	47	33	85.8584	79.4686	37.2632	26.5447	0.00230459	-1.4169	down	--	--	--	--	--	--	Myb-like DNA-binding domain;; Myb-like DNA-binding domain	--	--
AALT_g9669	68	85	27	33	27.0788	33.8342	12.0474	14.4743	0.00629014	-1.42308	down	--	--	Molecular Function: hydrolase activity, hydrolyzing O-glycosyl compounds (GO:0004553);; Biological Process: carbohydrate metabolic process (GO:0005975);; Molecular Function: carbohydrate binding (GO:0030246);;	K01181|1e-131|pno:SNOG_15270|hypothetical protein	--	--	Glycosyl hydrolases family 11	Endo-1,4-beta-xylanase 1 (Precursor) GN=XYL1 OS=Humicola insolens (Soft-rot fungus) PE=2 SV=1	1,4-beta-xylanase [Saccharothrix sp. NRRL B-16348]
AALT_g4736	223	245	89	94	138.923	157.78	68.5964	69.3758	4.63e-05	-1.42777	down	--	--	--	--	--	--	--	--	--
AALT_g4587	3418	2904	987	1479	624.752	552.891	188.035	275.218	4.7e-07	-1.43313	down	[C]	Energy production and conversion	--	--	[CR]	--	NADH:flavin oxidoreductase / NADH oxidase family	Putative NADPH dehydrogenase C23G7.10c GN=SPBC23G7.10c OS=Schizosaccharomyces pombe (strain 972 / ATCC 24843) PE=3 SV=1	NADH:flavin oxidoreductase [Bermanella marisrubri]
AALT_g982	256	219	105	80	71.582	64.4791	35.479	26.141	3.93e-05	-1.43446	down	--	--	--	--	--	--	SUR7/PalI family	SUR7 family protein pun1 GN=pun1 OS=Schizosaccharomyces pombe (strain 972 / ATCC 24843) PE=3 SV=1	--
AALT_g391	861	721	280	336	385.029	320.71	128.977	159.512	3.3e-08	-1.43548	down	--	--	--	--	--	--	--	--	--
AALT_g6825	110	119	37	52	138.258	144.431	48.7948	67.2831	0.00119629	-1.437	down	--	--	--	--	--	--	--	--	--
AALT_g8144	78	66	26	30	10.4735	9.17876	3.86409	4.36456	0.00710089	-1.4372	down	[O]	Posttranslational modification, protein turnover, chaperones	--	--	[O]	Posttranslational modification, protein turnover, chaperones	ATPase family associated with various cellular activities (AAA);; BCS1 N terminal	Probable mitochondrial chaperone bcs1 GN=SPAC644.07 OS=Schizosaccharomyces pombe (strain 972 / ATCC 24843) PE=2 SV=1	--
AALT_g676	156	179	56	74	185.957	213.769	72.5725	92.1936	0.000205952	-1.43879	down	--	--	--	--	--	--	--	--	--
AALT_g5587	124	100	42	45	61.7586	49.6594	23.0196	24.7291	0.00130683	-1.4392	down	--	--	--	--	--	--	--	--	--
AALT_g1401	336	379	134	143	84.2972	99.1788	37.3175	38.6731	3.9e-06	-1.44103	down	--	--	--	--	[C]	Energy production and conversion	Mitochondrial carrier protein	Mitochondrial phosphate carrier protein 2 GN=PIC2 OS=Saccharomyces cerevisiae (strain ATCC 204508 / S288c) PE=1 SV=1	--
AALT_g11242	118	115	60	30	5.70887	5.68165	2.98278	1.44783	0.0010293	-1.4452	down	--	--	--	--	[R]	General function prediction only	Fic/DOC family	--	phosphatidylcholine-hydrolyzing phospholipase [Pseudomonas fluorescens]
AALT_g9196	206	177	69	79	19.8359	16.7415	6.31318	6.93501	0.00010172	-1.44628	down	[L]	Replication, recombination and repair	--	K03510|5e-170|pno:SNOG_07638|hypothetical protein	[L]	Replication, recombination and repair	impB/mucB/samB family C-terminal domain;; impB/mucB/samB family;; IMS family HHH motif	DNA polymerase kappa GN=mug40 OS=Schizosaccharomyces pombe (strain 972 / ATCC 24843) PE=1 SV=3	DNA polymerase IV [Frateuria aurantia]
AALT_g4081	82	63	37	19	5.44629	4.38278	2.49924	1.24774	0.00661802	-1.44674	down	[R]	General function prediction only	--	--	[R]	General function prediction only	Ankyrin repeats (3 copies);; Ankyrin repeats (many copies);; Ankyrin repeat;; Ankyrin repeats (many copies);; Ankyrin repeat;; NACHT domain;; KAP family P-loop domain	--	hypothetical protein [Cardinium endosymbiont of Bemisia tabaci]
AALT_g5001	143	129	62	43	19.7831	18.4816	9.25064	6.36964	0.000509624	-1.44688	down	[S]	Function unknown	--	--	--	--	Protein of unknown function (DUF1212);; Protein of unknown function (DUF3815)	Pheromone-regulated membrane protein 10 GN=YALI0E24651g OS=Yarrowia lipolytica (strain CLIB 122 / E 150) PE=3 SV=1	hypothetical protein [Oleispira antarctica]
AALT_g7142	76	64	28	26	4.36484	3.77095	1.6714	1.50699	0.00728089	-1.44878	down	--	--	--	--	[S]	Function unknown	--	--	ATP/GTP-binding protein [Nitrosospira lacus]
AALT_g9876	397	442	168	155	54.8464	62.4728	24.9396	23.0127	1.24e-06	-1.45	down	--	--	--	--	--	--	--	--	--
AALT_g2290	105	85	32	41	24.8812	21.9132	9.02126	10.7794	0.00224992	-1.45502	down	[E]	Amino acid transport and metabolism	--	K03293|0.0|pno:SNOG_00019|hypothetical protein	[E]	Amino acid transport and metabolism	Amino acid permease;; Amino acid permease	Dicarboxylic amino acid permease GN=DIP5 OS=Saccharomyces cerevisiae (strain ATCC 204508 / S288c) PE=1 SV=1	gamma-aminobutyrate permease [Geobacillus stearothermophilus]
AALT_g5240	877	952	351	348	170.199	191.039	70.9098	66.2601	7.33e-09	-1.46078	down	[R]	General function prediction only	Molecular Function: hydrolase activity (GO:0016787);;	--	[OPR]	--	Peptidase family M28;; PA domain	Leucine aminopeptidase 2 (Precursor) GN=LAP2 OS=Arthroderma otae (strain ATCC MYA-4605 / CBS 113480) PE=3 SV=1	amidohydrolase [Streptomyces nodosus]
AALT_g9983	607	659	199	284	2341.09	2479.66	668.881	997.591	6.92e-08	-1.46371	down	--	--	--	--	--	--	--	--	--
AALT_g815	600	473	193	216	103.356	85.358	34.7819	37.5502	5.98e-06	-1.46645	down	--	--	--	K14209|0.0|pno:SNOG_06308|hypothetical protein	[E]	Amino acid transport and metabolism	Transmembrane amino acid transporter protein	Vacuolar amino acid transporter 3 GN=AVT3 OS=Saccharomyces cerevisiae (strain ATCC 204508 / S288c) PE=1 SV=1	--
AALT_g10598	149	103	50	46	18.0242	12.9246	7.0401	6.3867	0.00665846	-1.46774	down	--	--	--	--	--	--	--	--	--
AALT_g725	544	372	166	182	56.4227	38.7946	16.0886	18.0382	0.00765092	-1.47196	down	--	--	--	--	--	--	--	--	--
AALT_g7107	91	73	32	30	11.8372	9.96213	4.53676	4.24563	0.00339779	-1.47801	down	--	--	--	--	--	--	CorA-like Mg2+ transporter protein	--	--
AALT_g2341	961	1205	462	354	109.61	135.966	54.1135	42.402	2.74e-07	-1.48039	down	[J]	Translation, ribosomal structure and biogenesis	--	K01885|0.0|pno:SNOG_16120|hypothetical protein	[J]	Translation, ribosomal structure and biogenesis	tRNA synthetases class I (E and Q), catalytic domain	Glutamate--tRNA ligase, mitochondrial GN=MSE1 OS=Saccharomyces cerevisiae (strain ATCC 204508 / S288c) PE=1 SV=2	glutamate--tRNA ligase [Ignavibacterium album]
AALT_g2799	196	182	89	52	23.7618	22.4415	11.018	6.60595	5.89e-05	-1.496	down	--	--	--	--	--	--	Regulator of G protein signaling domain;; Domain found in Dishevelled, Egl-10, and Pleckstrin (DEP)	Developmental regulator flbA GN=flbA OS=Emericella nidulans (strain FGSC A4 / ATCC 38163 / CBS 112.46 / NRRL PE=2 SV=1	--
AALT_g6495	149	154	53	60	181.343	188.613	65.9035	75.8912	0.000180756	-1.49651	down	--	--	--	--	--	--	--	--	--
AALT_g8915	395	435	135	174	72.0417	83.0517	27.2411	32.3466	5.64e-07	-1.49884	down	[G]	Carbohydrate transport and metabolism	--	K01178|0.0|pno:SNOG_14027|hypothetical protein	--	--	Glycosyl hydrolases family 15	Glucoamylase GLU1 (Precursor) GN=GLU1 OS=Saccharomycopsis fibuligera (Yeast) PE=1 SV=1	hypothetical protein [Pseudoalteromonas luteoviolacea]
AALT_g6230	74	93	31	31	4.0903	5.36064	1.86087	1.77889	0.00264981	-1.50182	down	[V]	Defense mechanisms	--	--	[Q]	Secondary metabolites biosynthesis, transport and catabolism	ABC-2 type transporter;; CDR ABC transporter;; ABC transporter;; ABC-transporter extracellular N-terminal;; AAA ATPase domain;; AAA domain;; Protein of unknown function, DUF258;; CobW/HypB/UreG, nucleotide-binding domain	ABC transporter CDR4 GN=CDR4 OS=Candida albicans (Yeast) PE=3 SV=1	pleiotropic drug resistance family protein [Chlamydia trachomatis]
AALT_g10420	271	205	95	82	23.132	17.532	8.23067	6.90855	0.00012663	-1.50208	down	--	--	--	--	--	--	--	--	--
AALT_g9223	166	228	72	74	40.9266	56.8798	18.0501	17.6833	0.000153314	-1.5041	down	--	--	--	--	--	--	--	--	--
AALT_g9104	4295	4004	1510	1559	1559.68	1505.92	593.003	608.607	9.71e-12	-1.50913	down	--	--	--	--	--	--	--	--	--
AALT_g10417	473	398	189	132	35.6211	30.9995	14.7486	9.76581	3.13e-07	-1.51415	down	--	--	--	--	--	--	WSC domain;; Glyoxal oxidase N-terminus;; Domain of unknown function (DUF1929)	Putative fungistatic metabolite GN=CHGG_05463 OS=Chaetomium globosum (strain ATCC 6205 / CBS 148.51 / DSM 1962 / NBRC PE=1 SV=2	kelch motif family protein [Burkholderia pseudomallei MSHR7498]
AALT_g9989	804	768	311	268	199.752	204.137	89.6001	74.2347	5.29e-09	-1.51458	down	[GEPR]	--	--	--	[R]	General function prediction only	Sugar (and other) transporter;; Major Facilitator Superfamily	Sugar transporter STL1 GN=STL1 OS=Saccharomyces cerevisiae (strain ATCC 204508 / S288c) PE=1 SV=2	MFS transporter [Oenococcus oeni]
AALT_g2785	433	363	128	165	61.2888	54.5853	20.8975	25.4185	5.57e-07	-1.51668	down	[GEPR]	--	--	K08139|0.0|pno:SNOG_05403|hypothetical protein	[R]	General function prediction only	Sugar (and other) transporter;; Major Facilitator Superfamily	High-affinity fructose transporter ght6 GN=ght6 OS=Schizosaccharomyces pombe (strain 972 / ATCC 24843) PE=1 SV=1	MFS transporter [Rubrobacter aplysinae]
AALT_g8579	108	77	25	43	184.498	128.518	39.9938	70.2978	0.00782784	-1.51993	down	--	--	--	--	--	--	--	--	--
AALT_g8867	531	372	172	159	142.951	104.384	50.4034	44.6668	0.00295191	-1.52326	down	[S]	Function unknown	--	--	--	--	Protein of unknown function (DUF1295);; 3-oxo-5-alpha-steroid 4-dehydrogenase	--	hypothetical protein [Enterococcus phoeniculicola]
AALT_g4605	217	157	54	83	100.507	72.6575	25.0684	39.3082	0.00296566	-1.52467	down	--	--	--	--	--	--	Phosphatidylethanolamine-binding protein	--	--
AALT_g3203	122	180	49	61	25.6776	37.3344	9.88974	12.2879	0.00411863	-1.52877	down	--	--	--	--	--	--	NADH(P)-binding;; NmrA-like family	--	capsule biosynthesis protein CapD [Streptomyces sp. 96-12]
AALT_g3125	1719	1877	667	643	260.053	291.533	109.619	101.38	2.15e-11	-1.52985	down	[I]	Lipid transport and metabolism	--	K01858|0.0|pno:SNOG_10204|hypothetical protein	[I]	Lipid transport and metabolism	Myo-inositol-1-phosphate synthase;; Myo-inositol-1-phosphate synthase	Inositol-3-phosphate synthase GN=INO1 OS=Candida albicans (strain SC5314 / ATCC MYA-2876) PE=1 SV=1	inositol-3-phosphate synthase [Pedobacter sp. Leaf216]
AALT_g1852	221	257	83	91	15.9449	18.9994	6.14641	6.52294	1.08e-05	-1.53076	down	--	--	--	--	--	--	Heterokaryon incompatibility protein (HET)	Vegetative incompatibility protein HET-E-1 GN=HET-E1 OS=Podospora anserina (Pleurage anserina) PE=4 SV=1	--
AALT_g2838	89	82	33	29	6.91228	6.68815	2.7355	2.37941	0.00185942	-1.53749	down	--	--	--	--	[T]	Signal transduction mechanisms	RasGEF domain;; RasGEF N-terminal motif	Cell division control protein 25 (Fragment) GN=CDC25 OS=Lachancea kluyveri (Yeast) PE=4 SV=1	RasGEF domain [Chlamydia trachomatis]
AALT_g5782	458	389	139	168	39.8671	33.1464	11.3649	13.262	2.42e-07	-1.53878	down	--	--	--	--	[I]	Lipid transport and metabolism	Platelet-activating factor acetylhydrolase, isoform II;; Alpha/beta hydrolase family;; Alpha/beta hydrolase family;; Chlorophyllase enzyme	Putative phospholipase A2 GN=plg7 OS=Schizosaccharomyces pombe (strain 972 / ATCC 24843) PE=3 SV=1	--
AALT_g4070	63	78	28	23	5.87515	7.3189	2.32066	1.83556	0.00400834	-1.53928	down	--	--	--	--	--	--	--	--	--
AALT_g979	559	491	211	169	62.4175	57.0032	27.0184	21.4838	4.94e-08	-1.5403	down	--	--	--	--	[M]	Cell wall/membrane/envelope biogenesis	--	Endochitinase 2 (Precursor) GN=CTS2 OS=Coccidioides posadasii (strain C735) PE=3 SV=2	--
AALT_g6852	150	121	46	52	24.1116	20.416	7.65525	8.17714	0.000200041	-1.5423	down	--	--	--	--	--	--	--	--	--
AALT_g7447	263	229	89	88	20.4011	17.9609	7.00626	6.93346	7.34e-06	-1.54919	down	[T]	Signal transduction mechanisms	Biological Process: cellular process (GO:0009987);;	--	[T]	Signal transduction mechanisms	Response regulator receiver domain;; Histidine kinase-, DNA gyrase B-, and HSP90-like ATPase;; His Kinase A (phospho-acceptor) domain	Two-component system protein B (Precursor) GN=tcsB OS=Emericella nidulans (strain FGSC A4 / ATCC 38163 / CBS 112.46 / NRRL PE=1 SV=2	hybrid sensor histidine kinase/response regulator [Marinobacter sp. Hex_13]
AALT_g5922	311	287	101	114	105.723	97.407	38.214	40.8587	2.09e-06	-1.54994	down	--	--	--	--	--	--	--	--	--
AALT_g444	590	444	162	210	60.4762	47.7858	17.8641	22.0964	0.000168706	-1.55026	down	[S]	Function unknown	--	--	--	--	Protein of unknown function (DUF1212);; Protein of unknown function (DUF3815)	Uncharacterized UPF0442 protein C7D4.12c GN=SPAC7D4.12c OS=Schizosaccharomyces pombe (strain 972 / ATCC 24843) PE=3 SV=1	hypothetical protein [Myxococcus stipitatus]
AALT_g553	590	500	202	189	65.2632	57.2126	23.7179	21.5121	2.9e-08	-1.55345	down	--	--	--	--	--	--	--	--	--
AALT_g63	118	128	40	48	32.9121	37.6158	12.4565	13.5856	0.000280169	-1.55641	down	--	--	--	--	--	--	--	--	--
AALT_g9626	189	184	64	69	51.4159	50.2883	17.0981	18.0872	2.94e-05	-1.56153	down	--	--	--	--	--	--	--	--	--
AALT_g10045	206	212	67	82	42.9145	45.0956	14.6423	17.0464	1.56e-05	-1.56183	down	--	--	--	--	--	--	--	--	--
AALT_g2851	961	949	274	406	564.427	558.896	168.011	242.147	4.42e-10	-1.56406	down	--	--	--	--	--	--	--	--	--
AALT_g423	2451	1660	654	809	140.354	95.9671	35.8613	44.897	0.00697674	-1.56645	down	--	--	--	--	[I]	Lipid transport and metabolism	KH domain;; KH domain;; Mitochondrial inner-membrane-bound regulator;; KH domain	Vigilin 1 GN=vgl1 OS=Schizosaccharomyces pombe (strain 972 / ATCC 24843) PE=1 SV=2	--
AALT_g6505	917	802	335	274	261.272	230.576	96.887	80.5467	7.33e-10	-1.57108	down	--	--	--	--	--	--	--	--	--
AALT_g7633	63	59	21	22	24.6401	23.3321	9.31687	9.36961	0.00565442	-1.57843	down	--	--	--	--	--	--	--	--	--
AALT_g1199	254	189	75	80	241.87	185.674	76.6659	79.4118	0.000130857	-1.59026	down	--	--	--	--	--	--	--	--	--
AALT_g1213	91	98	33	33	12.6206	13.1854	4.38291	4.46294	0.000785488	-1.59099	down	--	--	--	--	--	--	--	--	--
AALT_g8992	133	203	56	61	266.848	428.073	120.326	131.496	0.00634017	-1.59334	down	--	--	--	K00323|1e-31|pno:SNOG_14861|hypothetical protein	--	--	--	--	--
AALT_g330	535	415	179	151	78.9038	61.5479	27.2667	24.0229	8.2e-06	-1.60017	down	--	--	--	--	--	--	Protein of unknown function (DUF3295);; Fungal protein of unknown function (DUF1752)	Uncharacterized protein C1420.01c OS=Schizosaccharomyces pombe (strain 972 / ATCC 24843) PE=4 SV=2	--
AALT_g9625	405	356	133	131	19.3235	16.9131	6.36057	6.24394	1.63e-07	-1.60159	down	--	--	--	--	--	--	--	--	--
AALT_g4520	936	859	316	299	226.386	209.66	75.5453	71.7326	1.7e-10	-1.61927	down	--	--	--	--	--	--	--	--	--
AALT_g3382	85	61	20	30	12.2074	9.05963	3.206	4.66473	0.00223318	-1.62179	down	--	--	--	--	--	--	Heterokaryon incompatibility protein (HET)	--	--
AALT_g8730	110	101	39	33	17.344	16.5514	5.65468	4.55386	0.000330521	-1.62498	down	--	--	--	--	--	--	--	--	--
AALT_g3225	804	635	253	237	88.1142	71.0015	28.7363	26.2837	4.95e-07	-1.62895	down	[C]	Energy production and conversion	--	--	--	--	FAD binding domain;; Berberine and berberine like	--	FAD-binding protein [Legionella cherrii]
AALT_g5271	53	50	16	19	6.53688	6.41846	2.20175	2.42806	0.00785019	-1.63129	down	[E]	Amino acid transport and metabolism	--	--	[R]	General function prediction only	GMC oxidoreductase;; GMC oxidoreductase	Alcohol oxidase GN=MOX OS=Pichia angusta (Yeast) PE=3 SV=1	choline dehydrogenase [Pseudomonas putida]
AALT_g5206	128	143	45	47	69.2528	77.5227	26.1632	27.258	7.9e-05	-1.63159	down	--	--	--	--	--	--	--	--	--
AALT_g4117	338	373	111	130	46.1145	52.4202	16.0164	18.9244	1.5e-07	-1.63402	down	--	--	--	--	--	--	--	--	--
AALT_g8533	886	686	250	282	391.519	303.485	103.415	117.411	4.44e-06	-1.63818	down	--	--	--	--	--	--	Hemerythrin HHE cation binding domain	Uncharacterized hemerythrin-like protein C869.06c GN=SPAC869.06c OS=Schizosaccharomyces pombe (strain 972 / ATCC 24843) PE=3 SV=1	MULTISPECIES: cation-binding protein [Dietzia]
AALT_g1430	588	556	183	203	130.518	124.115	38.0094	41.5258	3.06e-09	-1.64139	down	[R]	General function prediction only	--	K13127|2e-149|pno:SNOG_16397|hypothetical protein	[O]	Posttranslational modification, protein turnover, chaperones	Zinc finger, C3HC4 type (RING finger);; Zinc finger, C3HC4 type (RING finger);; Zinc finger C-x8-C-x5-C-x3-H type (and similar);; zinc-RING finger domain;; Zinc finger, C3HC4 type (RING finger)	Pre-mRNA-splicing factor cwc24 GN=cwc24 OS=Neosartorya fumigata (strain ATCC MYA-4609 / Af293 / CBS 101355 / FGSC PE=3 SV=1	--
AALT_g8953	796	759	223	300	42.5794	41.2882	11.5478	15.0231	2.45e-10	-1.6462	down	--	--	--	--	[S]	Function unknown	Protein of unknown function (DUF775)	Protein OPI10 homolog GN=SPBC21H7.06c OS=Schizosaccharomyces pombe (strain 972 / ATCC 24843) PE=3 SV=1	--
AALT_g9887	217	143	65	56	36.365	24.3515	12.1556	10.6438	0.00923695	-1.64858	down	--	--	--	--	--	--	Methyltransferase domain;; Methyltransferase domain	--	hypothetical protein [Thermogemmatispora carboxidivorans]
AALT_g3734	152	128	57	37	72.3773	60.6437	29.0401	18.3318	5.54e-05	-1.64865	down	--	--	--	--	--	--	Protein of unknown function (DUF3455)	--	--
AALT_g435	898	802	228	341	281.484	252.795	75.6314	112.239	1.04e-10	-1.65368	down	--	--	--	--	[C]	Energy production and conversion	Mitochondrial carrier protein	Putative mitochondrial 2-oxoglutarate/malate carrier protein OS=Neurospora crassa (strain ATCC 24698 / 74-OR23-1A / CBS 708.71 / DSM PE=3 SV=1	hypothetical protein [Bacillus cereus]
AALT_g11790	227	177	58	77	33.9156	26.7004	9.22364	11.722	7.8e-06	-1.65663	down	--	--	--	--	--	--	--	--	--
AALT_g10883	95	112	37	32	11.5648	14.0379	4.87948	4.14835	0.000269442	-1.65744	down	--	--	--	--	[OE]	--	Serine carboxypeptidase	Carboxypeptidase S1 homolog B (Precursor) GN=SCPB OS=Arthroderma otae (strain ATCC MYA-4605 / CBS 113480) PE=3 SV=1	--
AALT_g6916	286	308	101	97	53.1893	59.5446	20.5757	18.9651	3.77e-07	-1.65806	down	--	--	--	--	--	--	O-methyltransferase	Demethylsterigmatocystin 6-O-methyltransferase GN=omtB OS=Aspergillus flavus PE=3 SV=1	methyltransferase [Tatlockia micdadei]
AALT_g7194	252	217	67	89	73.9616	67.621	22.6695	28.7731	1.94e-06	-1.66274	down	--	--	--	--	--	--	--	--	--
AALT_g8359	114	91	41	27	43.125	37.1612	19.0015	11.6211	0.000266049	-1.66628	down	--	--	--	--	--	--	--	--	--
AALT_g2106	3133	2455	837	1010	561.234	447.654	155.242	181.457	1.2e-06	-1.67224	down	[G]	Carbohydrate transport and metabolism	Molecular Function: catalytic activity (GO:0003824);;	K00697|0.0|cpw:CPC735_047560|Alpha, alpha-trehalose-phosphate synthase 1, putative (EC:2.4.1.15)	[G]	Carbohydrate transport and metabolism	Glycosyltransferase family 20	Alpha,alpha-trehalose-phosphate synthase [UDP-forming] 1 GN=tpsA OS=Aspergillus niger PE=3 SV=1	hypothetical protein XD74_0441 [Actinobacteria bacterium 66_15]
AALT_g5502	183	184	50	71	7.877	8.05471	2.15602	2.89162	8.45e-06	-1.67471	down	--	--	--	--	--	--	--	--	--
AALT_g3253	288	194	94	65	20.8845	14.3852	7.23174	5.04469	0.00686224	-1.67522	down	[T]	Signal transduction mechanisms	--	K11240|0.0|pno:SNOG_11864|hypothetical protein	[V]	Defense mechanisms	Dual specificity phosphatase, catalytic domain	Tyrosine-protein phosphatase pmp1 GN=pmp1 OS=Schizosaccharomyces pombe (strain 972 / ATCC 24843) PE=3 SV=1	hypothetical protein [Candidatus Protochlamydia sp. R18]
AALT_g8952	292	291	78	111	134.434	137.79	37.5475	51.0538	2.29e-07	-1.6991	down	--	--	--	--	--	--	HD domain	Cyanamide hydratase GN=CAH OS=Myrothecium verrucaria PE=1 SV=1	metal-dependent phosphohydrolase [Streptomyces sp. NRRL WC-3604]
AALT_g7358	2002	1635	486	693	200.784	162.997	48.2848	64.7836	5.06e-08	-1.70026	down	--	--	--	--	[Q]	Secondary metabolites biosynthesis, transport and catabolism	Cytochrome P450	O-methylsterigmatocystin oxidoreductase GN=ordA OS=Aspergillus parasiticus PE=1 SV=1	cytochrome P450 [Cystobacter fuscus]
AALT_g3713	154	150	49	49	15.3678	15.4124	5.12599	5.02311	1.85e-05	-1.70691	down	--	--	--	--	[KLB]	--	HMG (high mobility group) box;; SAM domain (Sterile alpha motif);; SAM domain (Sterile alpha motif)	--	--
AALT_g9765	185	175	52	64	32.2758	32.2185	10.6945	12.3596	6.36e-06	-1.70797	down	[GEPR]	--	--	--	[G]	Carbohydrate transport and metabolism	Major Facilitator Superfamily	Uncharacterized transporter C1039.04 GN=SPAC1039.04 OS=Schizosaccharomyces pombe (strain 972 / ATCC 24843) PE=3 SV=1	4-hydroxyphenylacetate permease [Kluyvera cryocrescens]
AALT_g4108	420	284	116	111	157.397	111.409	48.1912	43.9089	0.00339779	-1.70847	down	[IQR]	--	--	--	[Q]	Secondary metabolites biosynthesis, transport and catabolism	short chain dehydrogenase;; KR domain	--	alanine-phosphoribitol ligase [Mycobacterium brisbanense]
AALT_g8363	1030	724	234	330	867.424	606.635	223.329	301.085	0.0014582	-1.71274	down	--	--	--	--	--	--	--	--	--
AALT_g7125	7903	5800	1966	2434	766.343	570.702	179.729	214.852	0.000127023	-1.71439	down	[O]	Posttranslational modification, protein turnover, chaperones	Molecular Function: nucleotide binding (GO:0000166);; Biological Process: protein metabolic process (GO:0019538);;	K03695|0.0|pno:SNOG_07047|hypothetical protein	[O]	Posttranslational modification, protein turnover, chaperones	AAA domain (Cdc48 subfamily);; C-terminal, D2-small domain, of ClpB protein;; ATPase family associated with various cellular activities (AAA);; AAA domain (dynein-related subfamily);; AAA domain;; AAA ATPase domain;; AAA domain;; Sigma-54 interaction domain;; AAA domain;; AAA domain;; Archaeal ATPase;; Type IV secretion-system coupling protein DNA-binding domain;; NACHT domain	Heat shock protein 78, mitochondrial (Precursor) GN=hsp78 OS=Schizosaccharomyces pombe (strain 972 / ATCC 24843) PE=3 SV=1	ATP-dependent chaperone ClpB [Dongia sp. URHE0060]
AALT_g9817	61	42	20	13	12.6484	9.22702	4.82487	2.96094	0.00514479	-1.71714	down	[E]	Amino acid transport and metabolism	Biological Process: transport (GO:0006810);;	K03293|0.0|pno:SNOG_10763|hypothetical protein	[E]	Amino acid transport and metabolism	Amino acid permease;; Amino acid permease	Probable proline-specific permease put4 GN=put4 OS=Schizosaccharomyces pombe (strain 972 / ATCC 24843) PE=3 SV=1	gamma-aminobutyrate permease [Bacillus simplex]
AALT_g3024	1070	1103	323	371	317.162	331.85	105.854	121.144	2.23e-12	-1.72023	down	--	--	--	K01213|1e-159|pno:SNOG_14763|hypothetical protein	--	--	Glycosyl hydrolases family 28	Polygalacturonase (Precursor) GN=PGN1 OS=Cochliobolus carbonum (Bipolaris zeicola) PE=3 SV=1	hypothetical protein [Legionella cincinnatiensis]
AALT_g3578	1624	1491	489	501	244.335	230.727	85.4374	83.9444	7.29e-14	-1.72777	down	--	--	--	--	--	--	--	--	--
AALT_g4886	697	545	186	206	166.926	135.952	47.5355	50.5243	4.76e-07	-1.73874	down	--	--	--	--	--	--	--	--	--
AALT_g3693	263	405	94	116	40.7005	64.4397	14.9966	18.0995	0.00430998	-1.74095	down	--	--	--	--	[R]	General function prediction only	C2H2 type zinc-finger (2 copies)	Zinc finger protein C550.15c GN=SPCC550.15c OS=Schizosaccharomyces pombe (strain 972 / ATCC 24843) PE=1 SV=1	--
AALT_g2831	1137	1040	302	380	732.577	693.911	201.609	258.376	9.75e-13	-1.74881	down	--	--	--	--	--	--	--	--	--
AALT_g2857	561	393	166	133	54.5678	38.5932	17.9625	14.6932	0.00100709	-1.74903	down	[R]	General function prediction only	--	--	[R]	General function prediction only	Zinc-finger double domain;; Zinc finger, C2H2 type;; C2H2-type zinc finger;; Zinc-finger double-stranded RNA-binding;; Zinc-finger of C2H2 type	Transcriptional regulator CRZ1 GN=N2760 OS=Saccharomyces cerevisiae (strain ATCC 204508 / S288c) PE=1 SV=1	hypothetical protein [Francisella sp. W12-1067]
AALT_g3503	2331	2028	615	750	168.291	151.83	47.3811	55.3581	5.7e-15	-1.74964	down	--	--	--	--	[S]	Function unknown	PPPDE putative peptidase domain;; PUL domain;; Thioredoxin	Thioredoxin OS=Coprinus comatus (Shaggy mane) PE=1 SV=1	--
AALT_g9892	1131	837	244	372	484.758	363.859	110.629	167.597	0.000167978	-1.7514	down	--	--	--	--	--	--	--	--	--
AALT_g3544	118	115	33	39	3.17488	3.2446	0.96808	1.0512	4.94e-05	-1.76815	down	--	--	--	--	--	--	Protein of unknown function (DUF3638);; Protein of unknown function (DUF3645)	--	hypothetical protein [Coxiellaceae bacterium CC99]
AALT_g8134	535	403	150	140	65.896	51.5703	19.4372	17.35	1.17e-05	-1.76852	down	--	--	--	--	--	--	Fungal specific transcription factor domain	--	--
AALT_g1974	160	107	40	42	31.4692	21.4507	8.35075	8.11262	0.00376637	-1.7789	down	[C]	Energy production and conversion	--	--	[C]	Energy production and conversion	Aldo/keto reductase family	Putative voltage-gated potassium channel subunit beta GN=SPCC965.06 OS=Schizosaccharomyces pombe (strain 972 / ATCC 24843) PE=3 SV=1	NADP-dependent aryl-alcohol dehydrogenase [Rhodothermus marinus]
AALT_g1919	51	54	13	19	8.37858	9.13176	2.38017	3.19283	0.00323538	-1.78794	down	[MG]	--	--	--	--	--	NmrA-like family;; NADH(P)-binding;; NAD dependent epimerase/dehydratase family	--	hypothetical protein [Hyalangium minutum]
AALT_g10696	2646	1700	726	596	358.846	227.304	97.5717	80.536	0.00859152	-1.79263	down	--	--	--	--	[U]	Intracellular trafficking, secretion, and vesicular transport	Annexin	--	hypothetical protein [Corallococcus coralloides]
AALT_g2018	275	196	60	83	1915.27	1342.4	407.879	561.697	0.000521647	-1.79547	down	--	--	--	--	--	--	--	--	--
AALT_g8781	726	673	210	214	120.686	111.508	32.527	32.5024	1.26e-11	-1.79624	down	--	--	--	--	--	--	--	--	--
AALT_g3571	307	250	80	88	118.499	99.0915	33.9375	38.0576	5.75e-08	-1.80399	down	--	--	--	--	--	--	--	--	--
AALT_g10613	126	114	32	40	43.642	40.6373	11.4444	13.8084	2.77e-05	-1.81133	down	--	--	--	--	--	--	--	--	hypothetical protein [Tenacibaculum ovolyticum]
AALT_g6598	34	43	13	10	7.92982	10.235	3.27094	2.47706	0.00990436	-1.81518	down	--	--	--	--	--	--	Pectate lyase	Probable pectin lyase C (Precursor) GN=pelC OS=Aspergillus oryzae (strain ATCC 42149 / RIB 40) PE=3 SV=1	pectin lyase [Pseudomonas syringae]
AALT_g5255	6369	5035	1488	1918	2504.84	1959.53	549.36	732.328	1.1e-07	-1.81851	down	--	--	--	--	--	--	RNA recognition motif. (a.k.a. RRM, RBD, or RNP domain);; RNA recognition motif (a.k.a. RRM, RBD, or RNP domain)	Protein vip1 GN=vip1 OS=Schizosaccharomyces pombe (strain 972 / ATCC 24843) PE=1 SV=1	--
AALT_g4438	108	73	33	21	15.4524	10.7374	4.94503	3.09946	0.00438597	-1.82006	down	--	--	--	--	--	--	Fungal Zn(2)-Cys(6) binuclear cluster domain;; Fungal specific transcription factor domain	Transcriptional regulatory protein moc3 GN=moc3 OS=Schizosaccharomyces pombe (strain 972 / ATCC 24843) PE=1 SV=4	--
AALT_g8838	389	405	128	108	82.8121	86.9373	29.6885	24.9712	1.69e-09	-1.82347	down	--	--	--	--	--	--	Common central domain of tyrosinase	--	hypothetical protein [Nitrosomonas europaea]
AALT_g10535	456	524	167	124	82.3325	100.796	33.7219	23.4277	2.22e-10	-1.82419	down	[Q]	Secondary metabolites biosynthesis, transport and catabolism	--	--	[Q]	Secondary metabolites biosynthesis, transport and catabolism	Cytochrome P450	Pisatin demethylase GN=PDA6-1 OS=Fusarium solani subsp. pisi (Nectria haematococca) PE=3 SV=1	MULTISPECIES: cytochrome P450 [Kamptonema]
AALT_g3762	80	82	23	25	14.4474	15.6579	4.84365	4.94998	0.000258006	-1.8284	down	--	--	--	--	--	--	--	--	--
AALT_g3215	141	112	40	35	36.2523	27.7645	9.06164	7.99547	1.63e-05	-1.8288	down	--	--	--	--	--	--	--	--	--
AALT_g10286	408	373	115	115	48.2795	44.8271	14.1671	13.9138	1.54e-09	-1.83772	down	[G]	Carbohydrate transport and metabolism	--	--	--	--	Polysaccharide deacetylase	Chitin deacetylase 1 (Precursor) GN=CDA1 OS=Saccharomyces cerevisiae (strain ATCC 204508 / S288c) PE=1 SV=1	xylanase/chitin deacetylase [Streptococcus suis]
AALT_g8951	107	91	20	38	32.7879	28.9056	7.07464	12.4708	6.66e-05	-1.84656	down	[EJ]	--	--	K01424|2e-108|pno:SNOG_08705|hypothetical protein	[E]	Amino acid transport and metabolism	Asparaginase	L-asparaginase 2-4 (Precursor) GN=ASP3-4 OS=Saccharomyces cerevisiae (strain ATCC 204508 / S288c) PE=1 SV=1	L-asparaginase [Ramlibacter sp. Leaf400]
AALT_g40	267	298	94	71	38.407	43.2131	13.4443	10.1861	2.31e-08	-1.84839	down	--	--	--	--	--	--	--	--	--
AALT_g7495	1568	1005	412	339	345.201	225.737	99.3949	83.0017	0.00735797	-1.85225	down	[R]	General function prediction only	--	--	[R]	General function prediction only	Zinc finger, C2H2 type;; C2H2-type zinc finger;; Zinc-finger double-stranded RNA-binding;; Zinc-finger double domain;; Zinc-finger of C2H2 type	Zinc finger protein YER130C GN=YER130C OS=Saccharomyces cerevisiae (strain ATCC 204508 / S288c) PE=4 SV=2	hypothetical protein [Pseudomonas fluorescens]
AALT_g9988	554	415	127	154	343.365	252.896	78.762	97.8579	1.1e-05	-1.86126	down	--	--	--	--	--	--	--	--	--
AALT_g10934	366	296	79	112	109.989	97.91	27.1766	36.091	1.24e-08	-1.86838	down	--	--	--	--	--	--	--	--	--
AALT_g6793	1731	1983	521	548	359.466	438.136	129.854	129.968	1.49e-16	-1.86958	down	[GEPR]	--	--	--	[R]	General function prediction only	Sugar (and other) transporter;; Major Facilitator Superfamily	Probable glucose transporter rco-3 GN=rco-3 OS=Neurospora crassa (strain ATCC 24698 / 74-OR23-1A / CBS 708.71 / DSM PE=3 SV=2	MFS transporter [Francisella sp. FSC1006]
AALT_g7129	114	77	29	26	46.3017	32.4358	13.266	11.7122	0.00207895	-1.87158	down	--	--	--	--	--	--	--	--	--
AALT_g132	45	35	10	13	5.94799	4.72417	1.46855	1.72238	0.00684623	-1.87359	down	[P]	Inorganic ion transport and metabolism	--	--	[P]	Inorganic ion transport and metabolism	Cation transport protein	Potassium transport protein 1 GN=trk1 OS=Schizosaccharomyces pombe (strain 972 / ATCC 24843) PE=3 SV=2	ATP synthase [Domibacillus tundrae]
AALT_g5328	634	768	186	216	161.686	212.157	58.1265	63.9986	1.51e-12	-1.87491	down	[GEPR]	--	--	--	[R]	General function prediction only	Sugar (and other) transporter;; Major Facilitator Superfamily	Probable glucose transporter rco-3 GN=rco-3 OS=Neurospora crassa (strain ATCC 24698 / 74-OR23-1A / CBS 708.71 / DSM PE=3 SV=2	MFS transporter [Francisella tularensis]
AALT_g7277	229	182	44	74	22.6097	18.6292	4.47577	7.40532	1.18e-06	-1.87576	down	--	--	--	--	--	--	Fungal specific transcription factor domain;; Fungal Zn(2)-Cys(6) binuclear cluster domain	Cutinase transcription factor 1 beta GN=CTF1-BETA OS=Fusarium solani subsp. pisi (Nectria haematococca) PE=2 SV=1	--
AALT_g4613	150	122	40	38	24.0161	20.7083	7.18599	6.26929	6.06e-06	-1.87666	down	--	--	--	--	--	--	--	--	--
AALT_g6595	275	179	77	53	36.2265	23.6325	11.3316	7.97314	0.00626825	-1.87957	down	[E]	Amino acid transport and metabolism	--	K00108|0.0|pno:SNOG_10365|hypothetical protein	[R]	General function prediction only	GMC oxidoreductase;; GMC oxidoreductase	Alcohol oxidase GN=MOX OS=Pichia angusta (Yeast) PE=3 SV=1	choline dehydrogenase [Calothrix parietina]
AALT_g4570	95	80	33	17	6.44729	5.67937	2.36215	1.13987	0.000106497	-1.88105	down	[R]	General function prediction only	--	--	[M]	Cell wall/membrane/envelope biogenesis	Ankyrin repeats (3 copies);; Ankyrin repeat;; Ankyrin repeats (many copies);; Ankyrin repeats (many copies);; Ankyrin repeat;; CorA-like Mg2+ transporter protein	Palmitoyltransferase AKR1 GN=AKR1 OS=Debaryomyces hansenii (strain ATCC 36239 / CBS 767 / JCM 1990 / NBRC PE=3 SV=2	hypothetical protein [Candidatus Amoebophilus asiaticus]
AALT_g9839	49	35	10	14	10.3125	7.36393	2.3081	3.03236	0.00539355	-1.88312	down	--	--	--	--	--	--	Glycoside-hydrolase family GH114	--	hypothetical protein [Marinobacterium jannaschii]
AALT_g9674	1167	1130	324	324	151.148	150.98	41.1076	39.6412	5.26e-15	-1.89941	down	--	--	--	K10798|0.0|pno:SNOG_02255|hypothetical protein	[KLO]	--	Poly(ADP-ribose) polymerase catalytic domain;; Poly(ADP-ribose) polymerase, regulatory domain;; WGR domain;; BRCA1 C Terminus (BRCT) domain;; twin BRCT domain	--	poly(ADP-ribose) polymerase [Bacillus thuringiensis Bt407]
AALT_g1841	282	301	92	72	116.507	124.531	36.6401	27.8998	6.84e-09	-1.90269	down	[EH]	--	Biological Process: sulfur compound metabolic process (GO:0006790);; Biological Process: single-organism metabolic process (GO:0044710);;	K00390|0.0|pno:SNOG_00316|hypothetical protein	[E]	Amino acid transport and metabolism	Phosphoadenosine phosphosulfate reductase family	Phosphoadenosine phosphosulfate reductase GN=sA OS=Emericella nidulans (strain FGSC A4 / ATCC 38163 / CBS 112.46 / NRRL PE=3 SV=3	phosphoadenylylsulfate reductase (thioredoxin) [Oscillatoria acuminata PCC 6304]
AALT_g11554	2113	3167	625	852	1425.1	2139.94	412.031	547.636	0.000862103	-1.90962	down	--	--	--	--	--	--	--	--	--
AALT_g10362	47	54	13	15	7.99302	9.5708	2.52868	2.66722	0.00184814	-1.92382	down	[Q]	Secondary metabolites biosynthesis, transport and catabolism	--	--	[QI]	--	Cytochrome P450	Isotrichodermin C-15 hydroxylase GN=TRI11 OS=Fusarium sporotrichioides PE=3 SV=1	cytochrome P450 [Paenibacillus glucanolyticus]
AALT_g5407	139	117	35	36	75.7986	62.9807	19.7316	21.2598	5.59e-06	-1.92477	down	--	--	--	--	--	--	--	--	--
AALT_g10081	64	63	16	19	10.9128	11.196	3.34204	3.63846	0.000507062	-1.93324	down	[E]	Amino acid transport and metabolism	--	--	[E]	Amino acid transport and metabolism	Amino acid permease;; Amino acid permease	Uncharacterized amino-acid permease PB24D3.02c GN=SPAPB24D3.02c OS=Schizosaccharomyces pombe (strain 972 / ATCC 24843) PE=3 SV=1	amino acid permease [Amycolatopsis lurida NRRL 2430]
AALT_g438	53	45	11	16	2.68602	2.31708	0.536298	0.744017	0.00204315	-1.93471	down	--	--	--	--	--	--	--	--	--
AALT_g10436	61	59	14	19	7.06732	7.24435	1.8238	2.28127	0.000694122	-1.93659	down	--	--	--	--	--	--	Heterokaryon incompatibility protein (HET)	Heterokaryon incompatibility protein 6, OR allele GN=het-6 OS=Neurospora crassa (strain ATCC 24698 / 74-OR23-1A / CBS 708.71 / DSM PE=4 SV=1	--
AALT_g3143	370	266	77	98	57.439	42.4334	14.3359	17.6187	9.85e-05	-1.93729	down	[FR]	--	--	--	--	--	Amidohydrolase family;; Amidohydrolase;; Amidohydrolase family	--	hypothetical protein [Brevibacillus sp. Leaf182]
AALT_g10376	42	31	12	8	3.46407	2.6916	1.0849	0.695244	0.00736633	-1.94259	down	[P]	Inorganic ion transport and metabolism	--	--	[P]	Inorganic ion transport and metabolism	E1-E2 ATPase;; Cation transporting ATPase, C-terminus;; haloacid dehalogenase-like hydrolase;; Putative hydrolase of sodium-potassium ATPase alpha subunit;; haloacid dehalogenase-like hydrolase;; Cation transporter/ATPase, N-terminus;; haloacid dehalogenase-like hydrolase	Calcium-transporting ATPase 2 GN=pmc1 OS=Schizosaccharomyces pombe (strain 972 / ATCC 24843) PE=3 SV=1	calcium-translocating P-type ATPase, PMCA-type [Desulfosporosinus meridiei]
AALT_g5527	745	465	167	164	320.315	200.79	69.261	66.9918	0.00860385	-1.94614	down	--	--	--	--	--	--	--	--	--
AALT_g7001	99	73	22	25	18.4404	13.9315	4.70734	5.25453	6.94e-05	-1.94702	down	--	--	--	--	--	--	--	--	--
AALT_g237	364	256	86	82	61.6055	45.2294	15.8343	14.6767	0.000198016	-1.95919	down	--	--	--	--	[QI]	--	Cytochrome P450	Benzoate 4-monooxygenase GN=bphA OS=Aspergillus niger PE=1 SV=1	cytochrome [Haladaptatus cibarius]
AALT_g4646	498	440	132	121	57.352	51.7009	15.8447	14.3092	1.46e-11	-1.96456	down	--	--	--	--	--	--	--	--	--
AALT_g10636	233	179	63	48	54.0709	43.3982	15.7144	11.4458	8.85e-07	-1.96672	down	--	--	--	--	--	--	Domain of unknown function (DUF4419)	--	hypothetical protein [Sorangium cellulosum]
AALT_g11200	170	210	44	58	37.2869	46.4103	9.77536	12.2584	1.23e-07	-1.97017	down	[R]	General function prediction only	--	--	[B]	Chromatin structure and dynamics	SET domain	SET domain-containing protein 5 GN=set5 OS=Schizosaccharomyces pombe (strain 972 / ATCC 24843) PE=1 SV=1	--
AALT_g11641	246	180	50	64	27.3912	20.6241	6.19334	7.6292	2.96e-05	-1.97735	down	--	--	--	--	--	--	--	--	--
AALT_g2720	78	57	16	20	18.1286	13.7453	3.77863	4.39565	0.000249254	-1.9824	down	[IQR]	--	--	--	[R]	General function prediction only	short chain dehydrogenase;; Enoyl-(Acyl carrier protein) reductase;; KR domain	D-arabinitol 2-dehydrogenase [ribulose-forming] GN=ARD OS=Candida tropicalis (Yeast) PE=1 SV=1	3-oxoacyl-ACP reductase [Meiothermus rufus]
AALT_g5378	49	77	13	20	6.71019	10.7245	1.9578	2.95043	0.00421975	-2.00454	down	[Q]	Secondary metabolites biosynthesis, transport and catabolism	--	--	[QI]	--	Cytochrome P450	Probable sterigmatocystin biosynthesis P450 monooxygenase STCB GN=stcB OS=Emericella nidulans (strain FGSC A4 / ATCC 38163 / CBS 112.46 / NRRL PE=3 SV=2	cytochrome P450 [Chloracidobacterium thermophilum]
AALT_g10223	51	57	15	13	12.1722	14.0501	3.92144	3.32041	0.000750998	-2.0203	down	[Q]	Secondary metabolites biosynthesis, transport and catabolism	--	--	--	--	Dioxygenase	--	hypothetical protein [Streptomyces collinus]
AALT_g4267	3772	3866	791	1168	1816.26	1834.66	361.966	523.937	1.24e-20	-2.03696	down	--	--	--	--	[O]	Posttranslational modification, protein turnover, chaperones	Nucleotide exchange factor Fes1;; HEAT-like repeat;; HEAT repeats;; HEAT repeat;; Armadillo/beta-catenin-like repeat	Hsp70 nucleotide exchange factor FES1 GN=FES1 OS=Phaeosphaeria nodorum (strain SN15 / ATCC MYA-4574 / FGSC 10173) PE=3 SV=1	--
AALT_g6088	395	308	91	89	224.816	176.566	62.0592	60.4613	1.91e-08	-2.04039	down	--	--	--	--	--	--	C2H2-type zinc finger	--	--
AALT_g740	95	73	23	20	9.37631	7.46493	2.38472	2.01967	3.77e-05	-2.04085	down	--	--	--	--	--	--	Heterokaryon incompatibility protein (HET)	Heterokaryon incompatibility protein 6, OR allele GN=het-6 OS=Neurospora crassa (strain ATCC 24698 / 74-OR23-1A / CBS 708.71 / DSM PE=4 SV=1	protein of unknown function (Leucine Rich repeat domain) [endosymbiont DhMRE of Dentiscutata heterogama]
AALT_g3379	76	124	31	20	7.43405	12.262	3.37386	2.15748	0.00738357	-2.04184	down	[G]	Carbohydrate transport and metabolism	--	K05349|0.0|pno:SNOG_11881|hypothetical protein	--	--	Glycosyl hydrolase family 3 N terminal domain;; Glycosyl hydrolase family 3 C-terminal domain;; Fibronectin type III-like domain	Probable beta-glucosidase A (Precursor) GN=bglA OS=Aspergillus terreus (strain NIH 2624 / FGSC A1156) PE=3 SV=1	glycoside hydrolase family 3 domain protein [bacterium Ellin514]
AALT_g443	227	238	57	59	49.2885	53.1458	13.4119	13.1533	3.58e-09	-2.07644	down	[HC]	--	Molecular Function: oxidoreductase activity (GO:0016491);; Biological Process: aromatic compound catabolic process (GO:0019439);;	--	[HC]	--	FAD binding domain;; NAD(P)-binding Rossmann-like domain;; Pyridine nucleotide-disulphide oxidoreductase;; Thi4 family	Kynurenine 3-monooxygenase GN=BNA4 OS=Yarrowia lipolytica (strain CLIB 122 / E 150) PE=3 SV=1	hypothetical protein [Altererythrobacter sp. Root672]
AALT_g5152	139	124	34	31	477.358	428.68	120.247	107.47	6.9e-07	-2.0906	down	--	--	--	--	--	--	--	--	--
AALT_g10359	32	29	6	9	6.02909	5.80919	1.53246	1.92565	0.00848803	-2.09842	down	[GEPR]	--	--	--	[R]	General function prediction only	Sugar (and other) transporter;; Major Facilitator Superfamily	Quinate permease GN=qa-y OS=Neurospora crassa (strain ATCC 24698 / 74-OR23-1A / CBS 708.71 / DSM PE=3 SV=2	MFS transporter [Halostagnicola larsenii]
AALT_g9064	1545	1223	358	320	273.332	220.278	57.2873	49.5099	6.86e-10	-2.10416	down	--	--	--	K07192|0.0|pno:SNOG_03161|hypothetical protein	[UZ]	--	SPFH domain / Band 7 family	--	flotillin family protein [Ruminococcus sp. JC304]
AALT_g416	105	112	27	26	122.383	130.162	31.7075	31.1705	3.05e-06	-2.10678	down	--	--	--	--	--	--	--	--	--
AALT_g6623	64	80	21	14	7.98414	10.2336	2.74181	1.74585	6.26e-05	-2.11249	down	--	--	--	--	--	--	Uncharacterized alpha/beta hydrolase domain (DUF2235)	Uncharacterized protein YEL023C GN=YEL023C OS=Saccharomyces cerevisiae (strain ATCC 204508 / S288c) PE=4 SV=1	hypothetical protein [Sulfuritalea hydrogenivorans]
AALT_g7950	1148	710	227	224	278.088	180.267	60.5823	55.7369	0.00596456	-2.11864	down	--	--	--	--	--	--	--	--	--
AALT_g2410	498	347	108	97	31.2828	22.4046	6.98381	6.15306	0.0001199	-2.11868	down	[V]	Defense mechanisms	--	--	[Q]	Secondary metabolites biosynthesis, transport and catabolism	ABC-2 type transporter;; ABC transporter;; CDR ABC transporter;; ABC-2 family transporter protein;; AAA domain;; CobW/HypB/UreG, nucleotide-binding domain	Brefeldin A resistance protein GN=bfr1 OS=Schizosaccharomyces pombe (strain 972 / ATCC 24843) PE=1 SV=1	pleiotropic drug resistance family protein [Chlamydia trachomatis]
AALT_g9393	269	257	65	62	57.4322	56.6581	14.1878	13.3806	4.42e-10	-2.12397	down	[IQR]	--	--	--	[R]	General function prediction only	short chain dehydrogenase;; KR domain;; Enoyl-(Acyl carrier protein) reductase;; Shikimate / quinate 5-dehydrogenase;; NAD dependent epimerase/dehydratase family;; NADP oxidoreductase coenzyme F420-dependent;; Polysaccharide biosynthesis protein	NADPH-dependent 1-acyldihydroxyacetone phosphate reductase GN=AYR1 OS=Saccharomyces cerevisiae (strain ATCC 204508 / S288c) PE=1 SV=1	short-chain dehydrogenase/reductase SDR [Marinobacter sp. T13-3]
AALT_g3409	47	36	11	9	7.59956	6.23701	1.98742	1.4778	0.00180481	-2.12785	down	--	--	--	--	--	--	Heterokaryon incompatibility protein (HET)	--	--
AALT_g3354	472	317	84	106	131.173	91.714	23.5358	27.698	0.000646432	-2.12999	down	--	--	--	--	--	--	--	--	--
AALT_g477	59	75	13	19	7.44068	10.0333	1.71911	2.48265	8.62e-05	-2.1388	down	[GEPR]	--	--	--	[R]	General function prediction only	Sugar (and other) transporter;; Major Facilitator Superfamily	Lactose permease GN=LAC12 OS=Kluyveromyces lactis (strain ATCC 8585 / CBS 2359 / DSM 70799 / NBRC PE=3 SV=1	MFS transporter [Carnimonas nigrificans]
AALT_g5670	775	651	191	148	90.0038	73.8211	23.1734	19.08	7.38e-16	-2.1468	down	--	--	Molecular Function: DNA binding (GO:0003677);; Molecular Function: protein dimerization activity (GO:0046983);;	K09265|5e-55|pno:SNOG_15194|hypothetical protein	[K]	Transcription	SRF-type transcription factor (DNA-binding and dimerisation domain)	Transcription factor RLM1 GN=RLM1 OS=Saccharomyces cerevisiae (strain ATCC 204508 / S288c) PE=1 SV=1	transcription factor MADS-box, partial [Microbacterium laevaniformans OR221]
AALT_g7202	378	261	72	80	418.247	301.708	97.9405	103.481	0.000165648	-2.14741	down	--	--	--	--	--	--	CFEM domain	--	--
AALT_g9698	202	235	59	44	1394.36	1638.78	422.019	317.345	1.93e-09	-2.15736	down	--	--	--	--	--	--	--	--	--
AALT_g9035	30	38	10	6	6.42218	8.55459	2.4461	1.39944	0.00421975	-2.15912	down	[GEPR]	--	--	--	[R]	General function prediction only	Major Facilitator Superfamily	Dityrosine transporter 1 GN=DTR1 OS=Saccharomyces cerevisiae (strain ATCC 204508 / S288c) PE=1 SV=1	Arabinose efflux permease [Chlamydia trachomatis]
AALT_g1756	256	221	57	55	51.5482	45.3902	13.219	12.5654	6.66e-10	-2.16479	down	--	--	--	--	--	--	--	--	--
AALT_g3586	87	84	23	17	7.98985	7.85481	2.3839	1.76422	1.16e-05	-2.16929	down	[R]	General function prediction only	--	--	[R]	General function prediction only	Fungal specific transcription factor domain;; Zinc finger, C2H2 type;; C2H2-type zinc finger	Zinc finger protein rst2 GN=rst2 OS=Schizosaccharomyces pombe (strain 972 / ATCC 24843) PE=2 SV=2	--
AALT_g7928	1733	1233	336	357	916.144	648.753	196.743	211.646	2.49e-05	-2.17304	down	--	--	--	--	--	--	--	--	--
AALT_g2386	66	54	11	17	6.28457	5.34282	1.17433	1.71788	0.000144892	-2.17469	down	--	--	--	--	--	--	--	--	--
AALT_g3138	1253	968	250	268	120.108	95.4918	25.5683	26.768	1.06e-08	-2.17521	down	--	--	--	--	--	--	C2H2-type zinc finger	--	--
AALT_g8855	42	31	10	7	10.4141	8.09872	3.06908	2.03165	0.00281606	-2.17711	down	--	--	--	--	[R]	General function prediction only	C2H2-type zinc finger;; Zinc finger, C2H2 type;; Zinc-finger double domain	Transcriptional factor SWI5 GN=SWI5 OS=Saccharomyces cerevisiae (strain ATCC 204508 / S288c) PE=1 SV=1	--
AALT_g6857	36	33	7	9	9.56403	8.82138	2.11548	2.50067	0.00361408	-2.18285	down	--	--	--	--	--	--	--	--	--
AALT_g2286	76	124	16	30	24.9635	44.2137	6.58576	11.7603	0.00548996	-2.19198	down	[G]	Carbohydrate transport and metabolism	--	K02429|0.0|pno:SNOG_00015|hypothetical protein	--	--	Major Facilitator Superfamily	--	L-fucose:H+ symporter permease [Solitalea canadensis]
AALT_g8133	450	384	107	85	67.333	58.1684	15.8549	11.8445	3.82e-13	-2.19307	down	--	--	--	--	--	--	--	--	--
AALT_g3936	110	77	21	22	13.8716	9.46328	2.9245	3.10908	9.64e-05	-2.19615	down	[G]	Carbohydrate transport and metabolism	--	--	[G]	Carbohydrate transport and metabolism	Glycolipid 2-alpha-mannosyltransferase	O-glycoside alpha-1,2-mannosyltransferase homolog 4 GN=omh4 OS=Schizosaccharomyces pombe (strain 972 / ATCC 24843) PE=3 SV=2	--
AALT_g7239	296	235	64	57	137.394	108.341	32.6733	31.2025	2.32e-10	-2.20836	down	--	--	--	--	--	--	bZIP transcription factor	--	--
AALT_g8482	47	59	10	14	5.44517	6.97499	1.21963	1.71559	0.00025502	-2.21568	down	--	--	--	K04618|0.0|pno:SNOG_02246|hypothetical protein	--	--	Domain of unknown function (DUF1929);; PAN domain;; Galactose oxidase, central domain;; Kelch motif;; Kelch motif;; Kelch motif;; Galactose oxidase, central domain	Galactose oxidase (Precursor) GN=GAOA OS=Gibberella zeae (strain PH-1 / ATCC MYA-4620 / FGSC 9075 / NRRL 31084) PE=3 SV=1	arabinogalactan endo-1,4-beta-galactosidase [Arthrobacter sp. L77]
AALT_g4000	128	89	26	23	15.3915	11.0822	3.23272	2.86723	0.000110993	-2.22219	down	[C]	Energy production and conversion	--	K01637|0.0|pno:SNOG_05626|hypothetical protein	[C]	Energy production and conversion	Isocitrate lyase family;; Phosphoenolpyruvate phosphomutase	Isocitrate lyase GN=ICL1 OS=Leptosphaeria maculans (Blackleg fungus) PE=3 SV=1	isocitrate lyase [Mycobacterium sp. EPa45]
AALT_g3331	47	33	8	10	8.26668	5.80021	1.53741	1.80725	0.00139145	-2.22772	down	--	--	--	--	--	--	--	--	--
AALT_g10434	17208	14666	2880	4249	4601.74	3834.58	755.626	1168.31	4.65e-18	-2.23549	down	--	--	--	--	--	--	Hsp20/alpha crystallin family	30 kDa heat shock protein GN=hsp30 OS=Neurospora crassa (strain ATCC 24698 / 74-OR23-1A / CBS 708.71 / DSM PE=3 SV=1	hypothetical protein ABI59_08560 [Acidobacteria bacterium Mor1]
AALT_g7949	3797	3329	836	755	637.323	563.369	143.235	127.221	1.48e-24	-2.23729	down	--	--	--	--	--	--	--	--	--
AALT_g11140	63	40	14	9	15.0657	9.67095	3.6708	2.23673	0.00425227	-2.23838	down	--	--	--	--	--	--	--	--	--
AALT_g7620	1060	710	220	171	192.304	135.927	44.3583	33.2829	0.000363592	-2.25389	down	--	--	--	--	[Q]	Secondary metabolites biosynthesis, transport and catabolism	Cytochrome P450	Ent-kaurene oxidase GN=CYP503A1 OS=Gibberella intermedia (Bulb rot disease fungus) PE=1 SV=1	--
AALT_g7115	55	50	10	13	6.10748	5.76932	1.29303	1.59446	0.000204007	-2.26507	down	[C]	Energy production and conversion	--	--	--	--	FAD binding domain;; Berberine and berberine like	Bifunctional solanapyrone synthase (Precursor) GN=sol5 OS=Alternaria solani PE=1 SV=1	FAD-binding protein [Legionella cherrii]
AALT_g11336	36	33	6	9	4.25063	4.05317	0.885545	1.16449	0.00250877	-2.27614	down	--	--	--	--	--	--	--	--	--
AALT_g1970	112	87	22	21	18.2141	14.4147	3.98924	3.78288	1.13e-06	-2.28521	down	--	--	--	--	--	--	Eukaryotic aspartyl protease	--	--
AALT_g6490	1152	916	227	219	282.186	230.246	62.6087	58.6859	1.85e-11	-2.28786	down	[RTKL]	--	--	--	[T]	Signal transduction mechanisms	Protein kinase domain;; Protein tyrosine kinase	Negative regulator of sexual conjugation and meiosis GN=ran1 OS=Schizosaccharomyces pombe (strain 972 / ATCC 24843) PE=1 SV=2	serine/threonine protein kinase [Acidobacteriaceae bacterium URHE0068]
AALT_g6511	307	370	60	85	72.0274	87.2936	15.1366	21.5275	7.06e-13	-2.29606	down	[G]	Carbohydrate transport and metabolism	--	--	--	--	Cellulase (glycosyl hydrolase family 5);; Fungal cellulose binding domain	Endoglucanase EG-II (Precursor) GN=egl2 OS=Hypocrea jecorina (Trichoderma reesei) PE=1 SV=1	macromolecule metabolism protein [Cystobacter fuscus]
AALT_g10536	19006	13231	2734	4051	10632.1	7323.97	1448.25	2229.67	4.93e-05	-2.32426	down	[O]	Posttranslational modification, protein turnover, chaperones	--	--	[O]	Posttranslational modification, protein turnover, chaperones	Hsp20/alpha crystallin family	30 kDa heat shock protein GN=hsp30 OS=Emericella nidulans (strain FGSC A4 / ATCC 38163 / CBS 112.46 / NRRL PE=2 SV=1	hypothetical protein [Treponema socranskii]
AALT_g9231	322	205	62	48	29.3755	19.2508	6.52849	4.96495	0.00159763	-2.33594	down	--	--	--	--	--	--	Fungal specific transcription factor domain;; Fungal Zn(2)-Cys(6) binuclear cluster domain	--	--
AALT_g1255	535	352	94	89	29.9142	20.2941	5.60385	5.15086	0.000428332	-2.35281	down	--	--	--	--	--	--	--	--	--
AALT_g1976	51	56	12	10	11.8233	13.0854	3.04473	2.45424	0.000104889	-2.35485	down	[Q]	Secondary metabolites biosynthesis, transport and catabolism	--	--	--	--	Taurine catabolism dioxygenase TauD, TfdA family	Putative alpha-ketoglutarate-dependent sulfonate dioxygenase GN=SPBC460.04c OS=Schizosaccharomyces pombe (strain 972 / ATCC 24843) PE=3 SV=1	taurine dioxygenase [Klebsiella oxytoca]
AALT_g8423	66	80	13	17	16.5896	21.6114	3.9845	4.87795	9.62e-06	-2.35576	down	[P]	Inorganic ion transport and metabolism	--	--	[P]	Inorganic ion transport and metabolism	Ammonium Transporter Family	Ammonium transporter 1 GN=amt1 OS=Schizosaccharomyces pombe (strain 972 / ATCC 24843) PE=3 SV=1	--
AALT_g10629	921	551	156	147	995.549	577.337	156.389	150.769	0.0056979	-2.35659	down	--	--	--	--	--	--	--	--	--
AALT_g8415	424	282	73	72	87.0108	59.1363	14.5147	13.9914	0.000275059	-2.35933	down	--	--	--	--	--	--	--	--	--
AALT_g11322	361	456	69	97	139.105	177.729	30.915	43.5935	2.08e-13	-2.37185	down	--	--	--	--	--	--	Chitin binding domain	--	--
AALT_g4994	196	119	33	31	50.4881	30.7488	9.64432	8.92498	0.00448468	-2.37533	down	--	--	--	--	--	--	Glycosyl hydrolase family 61;; Fungal cellulose binding domain	Cellulose-growth-specific protein (Precursor) GN=cel1 OS=Agaricus bisporus (White button mushroom) PE=3 SV=1	--
AALT_g287	189	186	33	43	27.1952	28.4356	5.51575	6.70404	4.25e-10	-2.37677	down	[P]	Inorganic ion transport and metabolism	--	--	[P]	Inorganic ion transport and metabolism	Cation transport protein	High-affinity potassium transport protein GN=TRK1 OS=Saccharomyces bayanus (Yeast) PE=3 SV=1	ATP synthase subunit J [Paenibacillus swuensis]
AALT_g7793	2629	2378	429	578	937.271	808.36	149.321	213.767	8.09e-27	-2.38834	down	--	--	--	--	--	--	--	--	--
AALT_g3413	36	59	10	9	8.01446	13.5021	2.48906	2.02371	0.00274467	-2.39271	down	--	--	--	--	--	--	Alginate lyase	--	cell wall anchor protein [Herbaspirillum chlorophenolicum]
AALT_g9107	57	45	6	14	9.17331	7.66307	1.04417	2.31201	9.93e-05	-2.4263	down	[Q]	Secondary metabolites biosynthesis, transport and catabolism	--	--	[Q]	Secondary metabolites biosynthesis, transport and catabolism	Cytochrome P450	Averantin hydroxylase GN=avnA OS=Aspergillus parasiticus PE=1 SV=2	MULTISPECIES: cytochrome P450 [Arthrospira]
AALT_g8812	745	565	141	112	94.0228	71.386	19.2718	15.3206	1.16e-08	-2.44711	down	[E]	Amino acid transport and metabolism	--	--	[O]	Posttranslational modification, protein turnover, chaperones	Prolyl oligopeptidase family;; Alpha/beta hydrolase family	Probable dipeptidyl-peptidase 5 (Precursor) GN=dpp5 OS=Aspergillus terreus (strain NIH 2624 / FGSC A1156) PE=3 SV=1	peptidase S9 [Brevundimonas naejangsanensis]
AALT_g6496	59	57	11	11	84.2072	82.818	15.7861	16.086	2.8e-05	-2.47228	down	--	--	--	--	--	--	--	--	--
AALT_g3759	36	38	10	4	14.1934	15.2237	4.63705	1.7675	0.00071689	-2.4743	down	--	--	--	--	--	--	Yeast PIR protein repeat	Cell wall mannoprotein CIS3 (Precursor) GN=CIS3 OS=Saccharomyces cerevisiae (strain YJM789) PE=3 SV=1	Uncharacterised protein [Chlamydia trachomatis]
AALT_g8576	141	126	30	20	52.876	48.2936	10.7694	7.32818	5.22e-09	-2.49051	down	--	--	--	--	--	--	--	--	--
AALT_g4632	30	24	6	4	6.92018	5.79283	1.67282	0.956022	0.00384348	-2.50722	down	--	--	--	--	--	--	MYND finger	SET domain and MYND-type zinc finger protein 6 GN=set6 OS=Schizosaccharomyces pombe (strain 972 / ATCC 24843) PE=3 SV=1	--
AALT_g3330	259	184	38	44	38.055	27.9156	5.70923	6.1688	4.68e-06	-2.50917	down	[Q]	Secondary metabolites biosynthesis, transport and catabolism	--	--	[Q]	Secondary metabolites biosynthesis, transport and catabolism	Cytochrome P450	Cytochrome P450 67 (Fragment) GN=CYP67 OS=Uromyces fabae (Rust fungus) PE=2 SV=1	cytochrome P450 [Streptomyces aureus]
AALT_g6497	321	272	52	57	892.75	781.257	151.122	165.092	5.73e-14	-2.51826	down	--	--	--	--	--	--	--	--	--
AALT_g7696	131	112	23	21	26.1993	23.3742	5.89267	5.02181	8.71e-09	-2.53966	down	[E]	Amino acid transport and metabolism	Biological Process: transport (GO:0006810);;	--	[E]	Amino acid transport and metabolism	Amino acid permease;; Amino acid permease	Amino-acid permease inda1 GN=inda1 OS=Hypocrea atroviridis (Trichoderma atroviride) PE=2 SV=1	--
AALT_g3284	1484	905	247	184	332.351	196.302	53.4484	41.1209	0.00214816	-2.54646	down	--	--	--	--	--	--	--	--	--
AALT_g11848	28	22	6	3	7.2448	5.85155	1.72098	0.740463	0.00502764	-2.54796	down	--	--	--	--	--	--	--	--	--
AALT_g6917	225	175	42	30	61.9939	52.5409	13.5514	9.21084	4.42e-10	-2.54843	down	--	--	--	--	--	--	--	--	--
AALT_g10305	590	514	67	129	158.754	143.401	20.4011	38.1234	2.64e-19	-2.56888	down	--	--	--	--	--	--	--	--	--
AALT_g5361	45	40	6	9	3.52863	3.22551	0.527505	0.754316	0.00016724	-2.57717	down	[G]	Carbohydrate transport and metabolism	Molecular Function: hydrolase activity (GO:0016787);;	--	--	--	Glycosyl hydrolase family 3 N terminal domain;; Glycosyl hydrolase family 3 C-terminal domain;; Fibronectin type III-like domain	Probable exo-1,4-beta-xylosidase bxlB (Precursor) GN=bxlB OS=Neosartorya fumigata (strain ATCC MYA-4609 / Af293 / CBS 101355 / FGSC PE=3 SV=1	glycosyl hydrolase [Salegentibacter sp. Hel_I_6]
AALT_g10347	322	403	60	65	109.728	143.059	21.9232	23.8562	2.39e-16	-2.60848	down	--	--	--	--	--	--	--	--	--
AALT_g4075	1150	940	161	199	786.37	632.355	112.476	138.455	1e-16	-2.61233	down	--	--	--	--	--	--	--	--	--
AALT_g3840	28	36	6	5	3.14325	4.10682	0.73071	0.585968	0.00100774	-2.61253	down	--	--	--	--	[OPR]	--	Peptidase family M28;; Transferrin receptor-like dimerisation domain;; PA domain	Vacuolar protein sorting-associated protein 70 GN=VPS70 OS=Saccharomyces cerevisiae (strain ATCC 204508 / S288c) PE=1 SV=1	hypothetical protein [Chloracidobacterium thermophilum]
AALT_g492	791	577	111	124	172.049	132.355	26.3413	28.646	1.53e-07	-2.61671	down	--	--	--	--	--	--	--	--	--
AALT_g1452	2195	1347	252	354	3011.84	1936.97	399.281	527.636	0.001428	-2.62373	down	--	--	--	--	--	--	Cerato-platanin	Protein SnodProt1 (Precursor) GN=SNOG_13722 OS=Phaeosphaeria nodorum (strain SN15 / ATCC MYA-4574 / FGSC 10173) PE=2 SV=1	--
AALT_g149	166	98	23	22	30.4811	19.0282	4.66602	4.38338	0.00404321	-2.62883	down	[GEPR]	--	--	--	[R]	General function prediction only	Sugar (and other) transporter;; Major Facilitator Superfamily	Hexose transporter HXT8 GN=HXT8 OS=Saccharomyces cerevisiae (strain ATCC 204508 / S288c) PE=1 SV=1	MFS transporter [Alicyclobacillus tengchongensis]
AALT_g10007	24	29	3	6	5.55489	7.14191	0.842943	1.54762	0.00287251	-2.63133	down	[GEPR]	--	--	--	[R]	General function prediction only	Sugar (and other) transporter;; Major Facilitator Superfamily	High-affinity glucose transporter GN=HGT1 OS=Kluyveromyces lactis (strain ATCC 8585 / CBS 2359 / DSM 70799 / NBRC PE=3 SV=1	MFS transporter [Sciscionella sp. SE31]
AALT_g5491	1158	1453	248	194	297.291	385.017	67.649	49.3509	1.36e-17	-2.6345	down	--	--	--	--	--	--	--	--	--
AALT_g5228	558	335	68	83	84.0629	53.5453	12.0719	14.1887	0.00237219	-2.64061	down	--	--	--	--	--	--	CFEM domain	--	--
AALT_g11512	38	40	7	6	25.3527	28.5196	5.52909	4.09015	0.000210151	-2.65804	down	--	--	--	--	--	--	--	--	--
AALT_g5000	936	714	128	147	474.499	375.822	69.4034	79.4301	4.26e-10	-2.66014	down	--	--	--	--	--	--	bZIP transcription factor	--	--
AALT_g10128	193	186	32	31	29.4667	29.686	5.23048	4.82925	4.39e-12	-2.66248	down	[Q]	Secondary metabolites biosynthesis, transport and catabolism	--	--	[Q]	Secondary metabolites biosynthesis, transport and catabolism	Cytochrome P450	O-methylsterigmatocystin oxidoreductase GN=ordA OS=Aspergillus parasiticus PE=1 SV=1	hypothetical protein [Salmonella enterica]
AALT_g3761	1152	1009	177	177	728.948	661.366	120.629	115.37	8.27e-27	-2.68414	down	--	--	--	--	--	--	Protein of unknown function (DUF1757)	--	--
AALT_g3855	129	101	20	17	31.9173	25.7418	5.59066	4.7974	2.75e-09	-2.71071	down	--	--	--	--	--	--	Glycosyl hydrolase family 61;; Fungal cellulose binding domain	Probable endo-beta-1,4-glucanase D (Precursor) GN=eglD OS=Aspergillus oryzae (strain ATCC 42149 / RIB 40) PE=3 SV=1	--
AALT_g1702	477	319	64	64	316.288	215.74	45.8225	45.6793	3.93e-05	-2.71232	down	--	--	--	--	--	--	--	--	--
AALT_g9581	78	59	9	13	19.3295	15.524	2.74481	3.74891	1.18e-06	-2.7141	down	[GEPR]	--	--	--	[R]	General function prediction only	Sugar (and other) transporter;; Major Facilitator Superfamily	Quinate permease GN=qutD OS=Emericella nidulans (strain FGSC A4 / ATCC 38163 / CBS 112.46 / NRRL PE=1 SV=2	MFS transporter [Sciscionella sp. SE31]
AALT_g10774	70	43	10	8	19.7523	12.7382	3.32384	2.47712	0.00175908	-2.72612	down	--	--	--	--	--	--	Alpha/beta hydrolase family;; Platelet-activating factor acetylhydrolase, isoform II	--	hypothetical protein [Streptomyces sp. NRRL S-1521]
AALT_g9195	544	521	89	73	177.196	168.785	31.8162	27.546	1.09e-21	-2.79033	down	--	--	--	--	--	--	--	--	--
AALT_g10988	78	80	9	15	15.9268	17.2003	2.08967	3.22029	1.33e-07	-2.79284	down	--	--	--	--	--	--	Domain of unknown function (DUF4419)	--	hypothetical protein [Sorangium cellulosum]
AALT_g5672	598	422	77	78	193.419	143.354	26.9334	26.3369	8.27e-07	-2.79366	down	--	--	--	--	--	--	SUR7/PalI family;; Ca2+ regulator and membrane fusion protein Fig1	SUR7 family protein pun1 GN=pun1 OS=Schizosaccharomyces pombe (strain 972 / ATCC 24843) PE=3 SV=1	--
AALT_g11913	53	33	7	6	7.14017	4.6892	1.18399	0.904932	0.00117643	-2.80171	down	--	--	--	--	--	--	--	--	--
AALT_g2400	51	49	6	9	6.38221	6.08755	0.878861	1.10483	1.34e-05	-2.81122	down	--	--	--	--	--	--	O-Glycosyl hydrolase family 30	Endo-beta-1,6-galactanase (Precursor) GN=6GAL OS=Hypocrea rufa (Trichoderma viride) PE=1 SV=1	beta-1,6-galactanase [Streptomyces mirabilis]
AALT_g9731	38	49	8	5	8.73474	11.4574	2.15246	1.28772	4.32e-05	-2.81411	down	--	--	--	--	--	--	--	--	ricin-type beta-trefoil lectin domain protein [Streptomyces mirabilis]
AALT_g3424	622	429	70	85	118.99	85.2942	15.7822	19.1102	3.66e-06	-2.8372	down	[GEPR]	--	--	--	[R]	General function prediction only	Sugar (and other) transporter;; Major Facilitator Superfamily	Probable glucose transporter rco-3 GN=rco-3 OS=Neurospora crassa (strain ATCC 24698 / 74-OR23-1A / CBS 708.71 / DSM PE=3 SV=2	MFS transporter [Lactobacillus sunkii]
AALT_g11724	128	96	18	15	71.4363	57.3453	11.1661	8.82063	5.58e-09	-2.83783	down	--	--	--	--	--	--	--	--	--
AALT_g8357	128	124	19	18	44.4728	42.1263	7.25764	7.01572	1.9e-10	-2.84148	down	--	--	--	--	--	--	PRTase ComF-like	--	--
AALT_g3423	87	59	8	13	7.3874	5.34512	0.778724	1.15578	2.94e-05	-2.87372	down	--	--	--	--	--	--	Heterokaryon incompatibility protein (HET)	Heterokaryon incompatibility protein 6, OR allele GN=het-6 OS=Neurospora crassa (strain ATCC 24698 / 74-OR23-1A / CBS 708.71 / DSM PE=4 SV=1	--
AALT_g2220	21	21	3	3	6.65318	6.56884	1.20231	0.955923	0.00508753	-2.8809	down	--	--	--	K01181|3e-175|pno:SNOG_10862|hypothetical protein	--	--	Glycosyl hydrolase family 10	Endo-1,4-beta-xylanase (Precursor) GN=XYNA OS=Thermoascus aurantiacus PE=1 SV=4	glycosyl hydrolase [Streptomyces griseus]
AALT_g1436	34	36	4	6	5.48185	5.84358	0.818872	1.07262	0.000181659	-2.88108	down	--	--	--	--	--	--	Common central domain of tyrosinase	--	tyrosinase [Bacillus cereus]
AALT_g11054	107	68	13	12	59.5031	38.3753	8.09476	7.65807	0.000284755	-2.88322	down	--	--	--	--	--	--	helix-turn-helix, Psq domain;; Tc5 transposase DNA-binding domain;; DDE superfamily endonuclease	--	--
AALT_g12022	2369	2551	316	384	286.959	322.487	39.0192	45.7685	3.77e-37	-2.88661	down	[R]	General function prediction only	--	--	[B]	Chromatin structure and dynamics	SET domain	SET domain-containing protein 5 GN=set5 OS=Schizosaccharomyces pombe (strain 972 / ATCC 24843) PE=1 SV=1	--
AALT_g2543	462	368	62	56	81.8078	64.1915	11.3246	10.0244	4.57e-15	-2.88898	down	--	--	--	--	--	--	Glycosyl hydrolases family 16	Probable glycosidase crf1 (Precursor) GN=crf1 OS=Neosartorya fumigata (strain ATCC MYA-4609 / Af293 / CBS 101355 / FGSC PE=1 SV=2	beta-glucanase [Cellulosilyticum ruminicola]
AALT_g9933	586	670	85	90	60.3673	69.1332	9.15346	9.69239	4.94e-25	-2.9163	down	[P]	Inorganic ion transport and metabolism	Molecular Function: oxidoreductase activity (GO:0016491);;	K03781|0.0|pno:SNOG_14133|hypothetical protein	[P]	Inorganic ion transport and metabolism	Catalase;; Catalase-related immune-responsive;; DJ-1/PfpI family	Catalase-1 GN=cat-1 OS=Neurospora crassa (strain ATCC 24698 / 74-OR23-1A / CBS 708.71 / DSM PE=1 SV=2	Catalase [Methanosarcina barkeri 3]
AALT_g918	353	254	40	44	95.8507	71.0891	11.4144	12.4045	7.56e-08	-2.92867	down	--	--	--	K00505|3e-133|ani:AN9388.2|hypothetical protein	--	--	Common central domain of tyrosinase	Tyrosinase (Precursor) GN=tyr1 OS=Pholiota nameko PE=1 SV=1	hypothetical protein [Streptomyces alboniger]
AALT_g10526	49	45	5	8	36.9263	34.4707	3.59138	5.29327	1.26e-05	-2.92872	down	--	--	--	--	--	--	--	--	--
AALT_g4537	21	17	3	2	2.00461	1.71252	0.374844	0.189923	0.00661802	-3.0002	down	[KL]	--	--	--	[KL]	--	SNF2 family N-terminal domain;; Helicase conserved C-terminal domain;; Type III restriction enzyme, res subunit	DNA repair protein RAD5 GN=RAD5 OS=Yarrowia lipolytica (strain CLIB 122 / E 150) PE=3 SV=1	helicase [Streptomyces sp. JHA19]
AALT_g4350	21	17	2	3	6.81196	5.81493	0.730198	0.925062	0.00661802	-3.00118	down	--	--	--	--	--	--	--	--	--
AALT_g10983	99	56	10	10	9.58641	5.58444	1.09695	1.00118	0.00403161	-3.03075	down	--	--	--	--	--	--	Heterokaryon incompatibility protein (HET)	--	heterokaryon incompatibility protein [Mycoplasmataceae bacterium RV_VA103A]
AALT_g10625	2195	1630	231	262	347.958	266.699	40.813	45.8931	4.26e-10	-3.0311	down	--	--	--	--	--	--	Fungal specific transcription factor domain	Transcriptional regulatory protein pro-1 GN=pro-1 OS=Neurospora crassa (strain ATCC 24698 / 74-OR23-1A / CBS 708.71 / DSM PE=2 SV=1	--
AALT_g1722	305	382	45	43	80.512	105.395	12.7577	11.5795	5.35e-20	-3.03701	down	--	--	--	--	--	--	--	--	--
AALT_g2143	99	105	16	10	23.5729	25.9266	4.21324	2.49316	4.51e-10	-3.04465	down	--	--	--	--	--	--	Protein of unknown function (DUF3129);; Protein of unknown function (DUF2589)	--	--
AALT_g8081	194	296	30	32	344.934	514.315	58.1626	63.5701	5.03e-06	-3.0538	down	--	--	--	--	--	--	--	--	--
AALT_g5738	879	831	91	125	216.417	207.238	22.6984	30.5566	2.13e-30	-3.05913	down	--	--	--	--	--	--	Glycosyl hydrolase family 10;; Fungal cellulose binding domain	Endo-1,4-beta-xylanase F3 (Precursor) GN=xynF3 OS=Aspergillus oryzae (strain ATCC 42149 / RIB 40) PE=1 SV=1	glycosyl hydrolase [Streptomyces sp. NRRL B-3648]
AALT_g11785	309	254	33	36	41.5891	35.2516	4.82835	5.20622	1.13e-18	-3.10318	down	--	--	--	--	[GO]	--	Peroxidase, family 2;; WSC domain	Putative sterigmatocystin biosynthesis peroxidase stcC (Precursor) GN=stcC OS=Emericella nidulans (strain FGSC A4 / ATCC 38163 / CBS 112.46 / NRRL PE=3 SV=2	hypothetical protein [Hippea alviniae]
AALT_g4563	1156	1556	172	152	351.318	470.766	55.0901	50.0402	7.41e-13	-3.13708	down	--	--	--	--	--	--	Glycosyl hydrolase family 61	Endoglucanase-4 (Precursor) GN=cel61a OS=Hypocrea jecorina (Trichoderma reesei) PE=1 SV=1	--
AALT_g5168	2579	1479	213	273	1116.18	641.724	91.5811	115.769	0.00152615	-3.13853	down	--	--	--	--	--	--	--	--	--
AALT_g4158	43	24	5	3	4.7867	2.71181	0.627598	0.342933	0.00662703	-3.1421	down	--	--	--	--	--	--	FAD binding domain;; Berberine and berberine like	--	FAD-binding protein [Legionella israelensis]
AALT_g1497	183	131	19	18	38.1759	27.7972	4.23068	3.87534	4.61e-08	-3.16044	down	[R]	General function prediction only	--	K13953|6e-180|fgr:FG02291.1|hypothetical protein	[Q]	Secondary metabolites biosynthesis, transport and catabolism	Zinc-binding dehydrogenase;; Alcohol dehydrogenase GroES-like domain	Alcohol dehydrogenase 5 GN=ADH5 OS=Saccharomyces cerevisiae (strain ATCC 204508 / S288c) PE=1 SV=1	zinc-dependent alcohol dehydrogenase [Gynuella sunshinyii]
AALT_g6501	330	219	30	33	71.8394	49.7253	6.84427	7.65837	6.83e-06	-3.19924	down	[MG]	--	--	--	[V]	Defense mechanisms	NAD dependent epimerase/dehydratase family;; 3-beta hydroxysteroid dehydrogenase/isomerase family;; Male sterility protein;; NADH(P)-binding	Aldehyde reductase 2 OS=Sporobolomyces salmonicolor PE=1 SV=3	epimerase, partial [Oleiphilus sp. HI0009]
AALT_g9037	200	121	20	16	26.2926	16.4306	2.93106	2.24801	0.00034885	-3.23245	down	--	--	--	--	--	--	Pyoverdine/dityrosine biosynthesis protein	Spore wall maturation protein DIT1 GN=DIT1 OS=Saccharomyces cerevisiae (strain ATCC 204508 / S288c) PE=1 SV=2	hypothetical protein [Calothrix sp. PCC 7103]
AALT_g1375	53	91	7	9	28.8289	52.422	4.79697	5.52091	0.000646432	-3.24091	down	--	--	Molecular Function: polysaccharide binding (GO:0030247);; Molecular Function: endo-1,4-beta-xylanase activity (GO:0031176);; Biological Process: xylan catabolic process (GO:0045493);;	K01181|7e-123|pno:SNOG_12845|hypothetical protein	--	--	Glycosyl hydrolases family 11	Endo-1,4-beta-xylanase A (Precursor) GN=xlnA OS=Aspergillus oryzae (strain ATCC 42149 / RIB 40) PE=1 SV=1	endo-1,4-beta-xylanase [Nonomuraea coxensis]
AALT_g6489	78	66	6	10	46.6735	41.6845	4.89131	6.76811	1.22e-08	-3.24499	down	--	--	--	--	--	--	--	--	--
AALT_g7962	26	28	0	6	9.05041	9.65996	0.279801	2.17308	0.000370635	-3.24552	down	--	--	--	--	[GO]	--	WSC domain	--	--
AALT_g5879	200	179	22	20	37.2325	34.0424	4.58469	4.11735	4.79e-16	-3.24777	down	--	--	--	K00505|8e-104|act:ACLA_063650|tyrosinase, putative	--	--	Common central domain of tyrosinase	--	--
AALT_g10459	70	77	5	11	22.1605	24.5081	1.77007	3.66271	7.33e-09	-3.27362	down	--	--	--	--	--	--	Domain of unknown function (DUF1996)	--	hypothetical protein [Streptomyces sp. MUSC164]
AALT_g9387	235	191	22	24	30.6623	25.943	3.16026	3.36496	2.1e-17	-3.28592	down	[GEPR]	--	--	--	[R]	General function prediction only	Major Facilitator Superfamily;; Fungal trichothecene efflux pump (TRI12)	Uncharacterized MFS-type transporter C16A3.17c GN=SPBC16A3.17c OS=Schizosaccharomyces pombe (strain 972 / ATCC 24843) PE=3 SV=1	MFS transporter [Mycobacterium obuense]
AALT_g7811	160	112	16	12	24.0678	17.5654	3.03805	2.05475	1.41e-07	-3.35522	down	[GEPR]	--	--	--	[R]	General function prediction only	Major Facilitator Superfamily;; Fungal trichothecene efflux pump (TRI12);; Sugar (and other) transporter	Uncharacterized transporter C3H1.06c GN=SPAC3H1.06c OS=Schizosaccharomyces pombe (strain 972 / ATCC 24843) PE=3 SV=1	--
AALT_g6755	536	500	43	60	75.1742	69.0511	6.07719	8.85595	8.24e-29	-3.40464	down	--	--	--	K11215|0.0|afv:AFLA_048650|sexual development transcription factor SteA	--	--	STE like transcription factor;; Zinc finger, C2H2 type;; C2H2-type zinc finger;; Zinc-finger double domain	Transcription factor steA GN=steA OS=Emericella nidulans (strain FGSC A4 / ATCC 38163 / CBS 112.46 / NRRL PE=2 SV=1	type IV secretion protein Rhs [Pseudomonas sp. GM48]
AALT_g10763	19	12	2	1	3.11467	2.07036	0.392766	0.171284	0.00844133	-3.44441	down	--	--	--	--	--	--	--	--	--
AALT_g11276	536	672	43	63	190.933	235.051	14.9453	23.0064	2.09e-25	-3.58327	down	[G]	Carbohydrate transport and metabolism	--	K01728|2e-97|pcs:Pc22g24890|Pc22g24890	--	--	Pectate lyase	Probable pectate lyase A (Precursor) GN=plyA OS=Aspergillus niger (strain CBS 513.88 / FGSC A1513) PE=3 SV=1	pectate lyase [Kutzneria sp. 744]
AALT_g11284	231	203	21	17	61.1802	54.931	5.97196	4.80042	1e-19	-3.58761	down	--	--	--	--	--	--	--	--	--
AALT_g1638	479	631	36	60	259.694	353.147	24.2853	40.1804	5.64e-17	-3.60405	down	--	--	--	--	--	--	--	--	--
AALT_g10127	61	57	3	7	14.0492	13.7739	1.00528	1.77057	1.62e-08	-3.63561	down	--	--	--	--	--	--	--	--	--
AALT_g9548	353	391	19	41	186.352	196.131	9.92554	21.9474	1.41e-27	-3.70616	down	--	--	Biological Process: metabolic process (GO:0008152);; Molecular Function: hydrolase activity, acting on glycosyl bonds (GO:0016798);;	--	--	--	Glycosyl hydrolases family 11	Endo-1,4-beta-xylanase 1 (Precursor) GN=xyn1 OS=Hypocrea jecorina (Trichoderma reesei) PE=1 SV=1	1,4-beta-xylanase [Actinospica robiniae]
AALT_g8148	242	245	21	18	26.2645	26.8891	2.54503	2.11057	4.95e-22	-3.71567	down	--	--	--	--	--	--	--	--	--
AALT_g2964	781	849	72	55	138.153	152.315	13.8893	10.6722	1.63e-40	-3.75474	down	--	--	--	--	--	--	Glycosyl hydrolase family 61;; Fungal cellulose binding domain	Probable endo-beta-1,4-glucanase D (Precursor) GN=eglD OS=Aspergillus terreus (strain NIH 2624 / FGSC A1156) PE=3 SV=1	--
AALT_g1905	64	40	4	4	157.392	89.7902	10.827	9.81766	5.5e-05	-3.77649	down	--	--	--	--	--	--	--	--	--
AALT_g9720	166	191	11	16	31.6211	37.3132	2.2531	3.02485	6.25e-19	-3.79813	down	--	--	--	--	--	--	Glycosyl hydrolase family 76	Putative mannan endo-1,6-alpha-mannosidase C970.02 (Precursor) GN=SPCC970.02 OS=Schizosaccharomyces pombe (strain 972 / ATCC 24843) PE=3 SV=1	glycosyl hydrolase [Streptomyces violaceoruber]
AALT_g9262	34	22	0	4	4.47386	3.0617	0.113727	0.598774	7.81e-05	-3.88568	down	--	--	--	--	--	--	--	--	ricin-type beta-trefoil lectin domain protein [Streptomyces sp. FxanaA7]
AALT_g8018	256	170	13	16	133.694	89.2552	7.42781	9.31709	2.16e-07	-3.95272	down	--	--	--	--	--	--	Cutinase;; PE-PPE domain	Probable cutinase 1 (Precursor) GN=AN5309 OS=Emericella nidulans (strain FGSC A4 / ATCC 38163 / CBS 112.46 / NRRL PE=3 SV=1	--
AALT_g1915	53	70	5	3	11.0628	14.1661	1.14412	0.629977	1.02e-09	-4.01395	down	--	--	--	--	--	--	Cutinase	Cutinase (Precursor) GN=cutA OS=Botryotinia fuckeliana (Noble rot fungus) PE=3 SV=1	cutinase [Nocardia transvalensis]
AALT_g1930	252	187	16	12	96.2104	77.02	7.05403	5.03895	4.59e-13	-4.04553	down	[QR]	--	--	--	--	--	Methyltransferase domain;; Methyltransferase domain;; Methyltransferase domain;; Methyltransferase domain;; Methyltransferase domain;; Methyltransferase domain;; Methyltransferase domain;; Mycolic acid cyclopropane synthetase	Sterol 24-C-methyltransferase GN=ERG6 OS=Magnaporthe oryzae (strain 70-15 / ATCC MYA-4617 / FGSC 8958) PE=2 SV=2	methyltransferase type 11 [Nocardia terpenica]
AALT_g3519	32	31	4	0	50.8017	50.1825	8.89847	0	8.73e-06	-4.04855	down	--	--	--	--	--	--	--	--	--
AALT_g10804	450	257	16	29	78.9752	45.7343	3.02807	5.11635	0.000143578	-4.05093	down	[R]	General function prediction only	--	--	[C]	Energy production and conversion	Pyridine nucleotide-disulphide oxidoreductase	Sulfide:quinone oxidoreductase, mitochondrial (Precursor) GN=hmt2 OS=Schizosaccharomyces pombe (strain 972 / ATCC 24843) PE=3 SV=1	pyridine nucleotide-disulfide oxidoreductase [Bacteriovorax sp. BSW11_IV]
AALT_g1192	4099	2616	206	208	578.062	366.698	29.8728	30.036	5.75e-07	-4.09564	down	[R]	General function prediction only	--	--	[R]	General function prediction only	--	Transcriptional regulator CRZ1 GN=N2760 OS=Saccharomyces cerevisiae (strain ATCC 204508 / S288c) PE=1 SV=1	--
AALT_g2605	40	63	5	1	7.54238	12.609	1.21282	0.225363	3.59e-06	-4.17103	down	[E]	Amino acid transport and metabolism	--	--	[E]	Amino acid transport and metabolism	POT family	Probable peptide transporter ptr2 GN=ptr2 OS=Schizosaccharomyces pombe (strain 972 / ATCC 24843) PE=1 SV=1	MFS transporter [Anaeromyxobacter sp. K]
AALT_g8386	414	187	13	21	73.0866	32.8649	2.44103	3.74277	0.00917482	-4.22198	down	[V]	Defense mechanisms	--	--	--	--	Beta-lactamase	--	--
AALT_g1904	82	49	3	4	44.4273	26.7588	1.74143	2.34769	5.32e-05	-4.3027	down	--	--	--	--	--	--	--	--	--
AALT_g1572	42	35	1	3	10.776	9.16265	0.388712	0.760334	3.1e-07	-4.34254	down	--	--	--	--	--	--	--	--	--
AALT_g177	1175	795	53	49	184.792	125.954	9.01028	8.35241	1.68e-09	-4.3471	down	--	--	--	--	--	--	Fungal Zn(2)-Cys(6) binuclear cluster domain;; Fungal specific transcription factor domain	Sterol uptake control protein 2 OS=Saccharomyces cerevisiae (strain ATCC 204508 / S288c) PE=1 SV=1	--
AALT_g710	565	758	26	42	759.667	1033.83	38.7116	59.6974	3.97e-19	-4.35467	down	--	--	--	--	--	--	--	--	--
AALT_g593	198	126	6	10	471.919	300.763	14.9044	24.8814	6.9e-07	-4.41642	down	--	--	--	--	--	--	--	--	--
AALT_g1573	28	33	0	3	6.61189	7.59962	0.177055	0.699187	4.7e-06	-4.42088	down	--	--	--	--	--	--	Glycosyl hydrolase family 61;; Fungal cellulose binding domain	Probable endo-beta-1,4-glucanase D (Precursor) GN=eglD OS=Aspergillus oryzae (strain ATCC 42149 / RIB 40) PE=3 SV=1	--
AALT_g7973	32	35	1	2	16.5291	17.6793	0.83442	1.07429	1.04e-06	-4.555	down	--	--	--	--	--	--	--	--	--
AALT_g3276	1223	1009	44	56	616.223	510.143	20.9878	26.7781	1.32e-36	-4.55515	down	--	--	--	K00456|3e-86|pno:SNOG_11809|hypothetical protein	[E]	Amino acid transport and metabolism	Cysteine dioxygenase type I	Cysteine dioxygenase GN=CDO1 OS=Ajellomyces capsulata (strain G186AR / H82 / ATCC MYA-2454 / RMSCC PE=2 SV=2	cysteine dioxygenase type I [Psychroflexus gondwanensis]
AALT_g5384	53	105	3	4	67.623	131.239	3.87408	5.1889	0.000986972	-4.56674	down	--	--	--	--	--	--	--	--	--
AALT_g2640	124	89	6	3	20.9388	15.8653	1.17189	0.553357	2.15e-11	-4.6393	down	[C]	Energy production and conversion	--	--	--	--	FAD binding domain	Bifunctional solanapyrone synthase (Precursor) GN=sol5 OS=Alternaria solani PE=1 SV=1	oxidoreductase [Amycolatopsis halophila]
AALT_g7346	72	87	3	3	41.8558	50.5229	1.66369	1.66193	6.95e-14	-4.80044	down	--	--	--	--	--	--	--	--	--
AALT_g8175	263	336	16	6	69.5049	90.0451	4.97527	1.87291	9.35e-28	-4.83809	down	--	--	--	--	--	--	Pectate lyase	Pectin lyase (Precursor) GN=PNLA OS=Colletotrichum gloeosporioides (Anthracnose fungus) PE=3 SV=1	--
AALT_g6935	296	331	10	13	79.1181	89.5771	2.91996	3.65538	1.82e-34	-4.84202	down	--	--	--	--	--	--	--	--	--
AALT_g11505	252	484	16	10	68.5329	131.203	4.83415	3.16751	9.67e-05	-4.89268	down	--	--	--	--	--	--	Glycosyl hydrolase family 61	Probable endo-beta-1,4-glucanase D (Precursor) GN=eglD OS=Neosartorya fumigata (strain ATCC MYA-4609 / Af293 / CBS 101355 / FGSC PE=3 SV=1	--
AALT_g11810	36	21	1	1	12.0632	7.2357	0.515265	0.327825	0.000170767	-4.90929	down	--	--	--	--	--	--	--	--	hypothetical protein [Aquimarina macrocephali]
AALT_g5412	95	135	2	6	43.6585	60.5984	1.11469	2.97287	1.01e-12	-4.91837	down	--	--	Biological Process: carbohydrate metabolic process (GO:0005975);; Molecular Function: hydrolase activity, acting on glycosyl bonds (GO:0016798);;	--	--	--	Glycosyl hydrolase family 45	Putative endoglucanase type K (Precursor) OS=Fusarium oxysporum (Panama disease fungus) PE=2 SV=1	endoglucanase [Myxococcus stipitatus]
AALT_g10805	515	301	15	8	130.967	80.1065	4.11763	2.04498	1.59e-06	-5.22451	down	[R]	General function prediction only	--	--	[R]	General function prediction only	Metallo-beta-lactamase superfamily	Probable hydroxyacylglutathione hydrolase C824.07 GN=SPAC824.07 OS=Schizosaccharomyces pombe (strain 972 / ATCC 24843) PE=3 SV=1	MBL fold metallo-hydrolase [Sphingomonas sp. KC8]
AALT_g848	15	24	0	1	12.9069	20.7483	0	0.935456	0.000115937	-5.35889	down	--	--	--	--	--	--	--	--	--
AALT_g6037	659	1068	23	19	206.315	344.852	8.31536	6.846	1.69e-09	-5.43247	down	--	--	--	--	--	--	Glycosyl hydrolase family 61;; Fungal cellulose binding domain	Probable endo-beta-1,4-glucanase D (Precursor) GN=eglD OS=Aspergillus terreus (strain NIH 2624 / FGSC A1156) PE=3 SV=1	--
AALT_g5205	257	133	3	4	53.1253	27.402	0.822245	0.82239	4.88e-05	-5.87732	down	--	--	--	--	--	--	--	--	--
AALT_g2172	2000	3148	41	51	452.358	714.933	10.1962	12.6526	3.93e-12	-5.87762	down	--	--	--	--	--	--	Glycosyl hydrolase family 61;; Fungal cellulose binding domain	Probable endo-beta-1,4-glucanase D (Precursor) GN=eglD OS=Aspergillus terreus (strain NIH 2624 / FGSC A1156) PE=3 SV=1	--
AALT_g141	34	33	0	1	7.08282	6.88879	0.170109	0.218019	4.61e-08	-6.14225	down	[G]	Carbohydrate transport and metabolism	Molecular Function: catalytic activity (GO:0003824);;	K01210|0.0|pno:SNOG_00606|hypothetical protein	--	--	Cellulase (glycosyl hydrolase family 5)	Glucan 1,3-beta-glucosidase (Precursor) OS=Blumeria graminis PE=3 SV=1	glucan 1,3-beta-glucosidase [Methylosarcina fibrata]
AALT_g11816	47	40	1	0	4.97269	4.04982	0.153187	0	2.54e-10	-6.51492	down	--	--	--	--	--	--	--	--	--
AALT_g6813	426	519	3	2	110.044	136.112	0.89523	0.588291	5.99e-61	-7.63423	down	--	--	--	--	--	--	Rare lipoprotein A (RlpA)-like double-psi beta-barrel	--	hypothetical protein [Rhizobacter sp. Root1221]
AALT_g8725	13	7	0	0	4.26581	2.34226	0.266169	0	0.00887227	#NAME?	down	[G]	Carbohydrate transport and metabolism	--	--	[TZ]	--	Class II Aldolase and Adducin N-terminal domain	Meiotically up-regulated gene 14 protein GN=mug14 OS=Schizosaccharomyces pombe (strain 972 / ATCC 24843) PE=1 SV=1	class II aldolase/adducin family protein [Ralstonia pickettii]

## Sheet: Supplementary_Table.S2
Supplementary_Table.S2. Secondary metabolites biosynthetic gene clusters in A.alternata Z7
Cluster	Type	Genes
alternapyrone	t1pks	AALT_g404;AALT_g405;AALT_g406;AALT_g407;AALT_g408;AALT_g409;AALT_g410;AALT_g411;AALT_g412;AALT_g413;AALT_g414;AALT_g415;AALT_g416;AALT_g417;AALT_g418
cluster2	nrps	AALT_g858;AALT_g859;AALT_g860;AALT_g861;AALT_g862;AALT_g863;AALT_g864;AALT_g865;AALT_g866;AALT_g867;AALT_g868;AALT_g869;AALT_g870;AALT_g871;AALT_g872;AALT_g873;AALT_g874;AALT_g875;AALT_g876;AALT_g877;AALT_g878;AALT_g879
cluster3	terpene	AALT_g1086;AALT_g1087;AALT_g1088;AALT_g1089;AALT_g1090;AALT_g1091;AALT_g1092
cluster4	terpene	AALT_g1463;AALT_g1464;AALT_g1465;AALT_g1466;AALT_g1467;AALT_g1468;AALT_g1469;AALT_g1470;AALT_g1471;AALT_g1472
cluster5	terpene	AALT_g1793;AALT_g1794;AALT_g1795;AALT_g1796;AALT_g1797;AALT_g1798;AALT_g1799;AALT_g1800;AALT_g1801;AALT_g1802;AALT_g1803
cluster6	t1pks-nrps	AALT_g1852;AALT_g1853;AALT_g1854;AALT_g1855;AALT_g1856;AALT_g1857;AALT_g1858;AALT_g1859;AALT_g1860;AALT_g1861;AALT_g1862;AALT_g1863;AALT_g1864;AALT_g1865;AALT_g1866;AALT_g1867;AALT_g1868
cluster7	terpene	AALT_g1951;AALT_g1952;AALT_g1953;AALT_g1954;AALT_g1955;AALT_g1956;AALT_g1957;AALT_g1958;AALT_g1959
equisetin	t1pks-nrps	AALT_g2682;AALT_g2683;AALT_g2684;AALT_g2685;AALT_g2686;AALT_g2687;AALT_g2688;AALT_g2689;AALT_g2690;AALT_g2691;AALT_g2692;AALT_g2693;AALT_g2694;AALT_g2695;AALT_g2696;AALT_g2697;AALT_g2698;AALT_g2699;AALT_g2700
cluster9	t1pks	AALT_g2723;AALT_g2724;AALT_g2725;AALT_g2726;AALT_g2727;AALT_g2728;AALT_g2729;AALT_g2730;AALT_g2731;AALT_g2732;AALT_g2733;AALT_g2734;AALT_g2735;AALT_g2736
cluster10	t1pks	AALT_g2923;AALT_g2924;AALT_g2925;AALT_g2926;AALT_g2927;AALT_g2928;AALT_g2929;AALT_g2930;AALT_g2931;AALT_g2932;AALT_g2933;AALT_g2934;AALT_g2935;AALT_g2936;AALT_g2937;AALT_g2938;AALT_g2939;AALT_g2940;AALT_g2941
cluster11	terpene	AALT_g3202;AALT_g3203;AALT_g3204;AALT_g3205;AALT_g3206;AALT_g3207;AALT_g3208;AALT_g3209;AALT_g3210;AALT_g3211
cluster12	other	AALT_g3858;AALT_g3859;AALT_g3860;AALT_g3861;AALT_g3862;AALT_g3863;AALT_g3864;AALT_g3865;AALT_g3866;AALT_g3867;AALT_g3868;AALT_g3869;AALT_g3870;AALT_g3871;AALT_g3872;AALT_g3873
cluster13	t1pks-nrps	AALT_g4610;AALT_g4611;AALT_g4612;AALT_g4613;AALT_g4614;AALT_g4615;AALT_g4616;AALT_g4617;AALT_g4618;AALT_g4619;AALT_g4620;AALT_g4621;AALT_g4622;AALT_g4623;AALT_g4624;AALT_g4625;AALT_g4626;AALT_g4627;AALT_g4628;AALT_g4629
cluster14	nrps	AALT_g5050;AALT_g5051;AALT_g5052;AALT_g5053;AALT_g5054;AALT_g5055;AALT_g5056;AALT_g5057;AALT_g5058;AALT_g5059;AALT_g5060;AALT_g5061;AALT_g5062;AALT_g5063;AALT_g5064
cluster15	lantipeptide	AALT_g5372;AALT_g5373;AALT_g5374;AALT_g5375;AALT_g5376;AALT_g5377;AALT_g5378;AALT_g5379;AALT_g5380;AALT_g5381;AALT_g5382;AALT_g5383
cluster16	t3pks	AALT_g5761;AALT_g5762;AALT_g5763;AALT_g5764;AALT_g5765;AALT_g5766;AALT_g5767;AALT_g5768;AALT_g5769;AALT_g5770;AALT_g5771;AALT_g5772;AALT_g5773;AALT_g5774;AALT_g5775
elsinochrome B / elsinochrome C	t1pks	AALT_g6056;AALT_g6057;AALT_g6058;AALT_g6059;AALT_g6060;AALT_g6061;AALT_g6062;AALT_g6063;AALT_g6064;AALT_g6065;AALT_g6066
alternariol	t1pks	AALT_g6328;AALT_g6329;AALT_g6330;AALT_g6331;AALT_g6332;AALT_g6333;AALT_g6334;AALT_g6335;AALT_g6336;AALT_g6337;AALT_g6338;AALT_g6339;AALT_g6340;AALT_g6341;AALT_g6342;AALT_g6343;AALT_g6344;AALT_g6345;AALT_g6346;AALT_g6347
cluster19	nrps	AALT_g6620;AALT_g6621;AALT_g6622;AALT_g6623;AALT_g6624;AALT_g6625;AALT_g6626;AALT_g6627;AALT_g6628;AALT_g6629;AALT_g6630;AALT_g6631;AALT_g6632;AALT_g6633;AALT_g6634;AALT_g6635;AALT_g6636
cluster20	other	AALT_g7478;AALT_g7479;AALT_g7480;AALT_g7481;AALT_g7482;AALT_g7483;AALT_g7484;AALT_g7485;AALT_g7486;AALT_g7487;AALT_g7488;AALT_g7489;AALT_g7490;AALT_g7491;AALT_g7492;AALT_g7493
cluster21	other	AALT_g8707;AALT_g8708;AALT_g8709;AALT_g8710;AALT_g8711;AALT_g8712;AALT_g8713;AALT_g8714;AALT_g8715;AALT_g8716;AALT_g8717;AALT_g8718;AALT_g8719
cluster22	other	AALT_g9340;AALT_g9341;AALT_g9342;AALT_g9343;AALT_g9344;AALT_g9345;AALT_g9346;AALT_g9347;AALT_g9348
cluster23	other	AALT_g9391;AALT_g9392;AALT_g9393;AALT_g9394;AALT_g9395;AALT_g9396;AALT_g9397;AALT_g9398;AALT_g9399;AALT_g9400;AALT_g9401;AALT_g9402;AALT_g9403;AALT_g9404;AALT_g9405;AALT_g9406;AALT_g9407;AALT_g9408;AALT_g9409
cluster24	other	AALT_g10272;AALT_g10273;AALT_g10274;AALT_g10275;AALT_g10276;AALT_g10277;AALT_g10278;AALT_g10279;AALT_g10280;AALT_g10281;AALT_g10282;AALT_g10283;AALT_g10284;AALT_g10285;AALT_g10286;AALT_g10287;AALT_g10288
cluster25	other	AALT_g10546;AALT_g10547;AALT_g10548;AALT_g10549;AALT_g10550;AALT_g10551;AALT_g10552;AALT_g10553;AALT_g10554;AALT_g10555;AALT_g10556;AALT_g10557;AALT_g10558;AALT_g10559;AALT_g10560;AALT_g10561;AALT_g10562;AALT_g10563;AALT_g10564
cluster26	nrps	AALT_g10639;AALT_g10640;AALT_g10641;AALT_g10642;AALT_g10643;AALT_g10644;AALT_g10645;AALT_g10646;AALT_g10647;AALT_g10648;AALT_g10649;AALT_g10650
cluster27	terpene	AALT_g10996;AALT_g10997;AALT_g10998;AALT_g10999;AALT_g11000;AALT_g11001;AALT_g11002;AALT_g11003
cluster28	t1pks	AALT_g11067;AALT_g11068;AALT_g11069;AALT_g11070;AALT_g11071;AALT_g11072;AALT_g11073;AALT_g11074;AALT_g11075;AALT_g11076;AALT_g11077;AALT_g11078;AALT_g11079;AALT_g11080;AALT_g11081
ACT-toxin	t1pks-nrps	AALT_g12032;AALT_g12031;AALT_g11736;AALT_g11737;AALT_g11738;AALT_g11739;AALT_g11740;AALT_g11741;AALT_g11742;AALT_g11743;AALT_g11744;AALT_g11745;AALT_g11746;AALT_g11747;AALT_g11748;AALT_g11749;AALT_g11750;AALT_g11751;AALT_g11752;AALT_g11753;AALT_g11754;AALT_g11755;AALT_g11756;AALT_g11757;AALT_g11758
cluster30	t1pks	AALT_g11948;AALT_g11949;AALT_g11950;AALT_g11951;AALT_g11952;AALT_g11953;AALT_g11954;AALT_g11955;AALT_g11956;AALT_g11957;AALT_g11958;AALT_g11959;AALT_g11960;AALT_g11961

## Sheet: Supplementary_Table.S3
Supplementary_Table.S3. The transcription of Transcription factors in ΔSte12 compared to wild-type
Gene_ID	Subfamily	log2FC	FDR
AALT_g177	Zn_clus	-4.3471	1.68e-09
AALT_g6755	zf-C2H2	-3.40464	8.24e-29
AALT_g11054	HTH_psq	-2.88322	0.000284755
AALT_g5000	bZIP_1	-2.66014	4.26e-10
AALT_g9231	Zn_clus	-2.33594	0.00159763
AALT_g7239	bZIP_1	-2.20836	2.32e-10
AALT_g8855	zf-C2H2	-2.17711	0.00281606
AALT_g3586	zf-C2H2	-2.16929	1.16e-05
AALT_g5670	SRF-TF	-2.1468	7.38e-16
AALT_g7495	zf-C2H2	-1.85225	0.00735797
AALT_g4438	Zn_clus	-1.82006	0.00438597
AALT_g2857	zf-C2H2	-1.74903	0.00100709
AALT_g3713	HMG_box	-1.70691	1.85e-05
AALT_g135	Myb_DNA-binding	-1.4169	0.00230459
AALT_g8241	zf-C2H2	-1.39913	2.83e-05
AALT_g3026	Zn_clus	-1.35876	0.00673047
AALT_g5513	zf-C2H2	-1.28371	0.00673551
AALT_g8208	zf-C2H2	-1.26162	0.000458742
AALT_g5016	Zn_clus	-1.18616	0.00084662
AALT_g6265	CP2	-1.18104	1.08e-05
AALT_g8890	Zn_clus	-1.13377	0.00393965
AALT_g9614	bZIP_1	-1.08363	0.00285497
AALT_g10699	Homeobox	1.05961	0.00983201
AALT_g640	ARID	No significant difference
AALT_g5157	ARID	No significant difference
AALT_g2163	ARID	No significant difference
AALT_g497	AT_hook	No significant difference
AALT_g912	bZIP_1	No significant difference
AALT_g6125	bZIP_1	No significant difference
AALT_g3227	bZIP_1	No significant difference
AALT_g7253	bZIP_1	No significant difference
AALT_g3816	bZIP_1	No significant difference
AALT_g5243	bZIP_1	No significant difference
AALT_g6239	bZIP_1	No significant difference
AALT_g10928	bZIP_1	No significant difference
AALT_g1854	bZIP_1	No significant difference
AALT_g11016	bZIP_1	No significant difference
AALT_g5461	bZIP_1	No significant difference
AALT_g9986	bZIP_1	No significant difference
AALT_g12013	CENP-B_N	No significant difference
AALT_g3278	CENP-B_N	No significant difference
AALT_g10545	Fork_head	No significant difference
AALT_g8403	Fork_head	No significant difference
AALT_g3380	Fork_head	No significant difference
AALT_g3730	Fork_head	No significant difference
AALT_g4320	GATA	No significant difference
AALT_g5596	GATA	No significant difference
AALT_g8326	GATA	No significant difference
AALT_g9258	GATA	No significant difference
AALT_g5872	GATA	No significant difference
AALT_g11365	GATA	No significant difference
AALT_g9677	GATA	No significant difference
AALT_g8249	HLH	No significant difference
AALT_g7890	HLH	No significant difference
AALT_g5726	HLH	No significant difference
AALT_g11151	HLH	No significant difference
AALT_g7108	HLH	No significant difference
AALT_g9883	HLH	No significant difference
AALT_g4560	HLH	No significant difference
AALT_g9274	HLH	No significant difference
AALT_g4433	HLH	No significant difference
AALT_g9188	HLH	No significant difference
AALT_g8325	HLH	No significant difference
AALT_g1832	HLH	No significant difference
AALT_g10579	HMG_box	No significant difference
AALT_g9435	HMG_box	No significant difference
AALT_g5202	HMG_box	No significant difference
AALT_g9267	HMG_box	No significant difference
AALT_g11859	HMG_box	No significant difference
AALT_g11926	HMG_box	No significant difference
AALT_g5429	HMG_box	No significant difference
AALT_g2977	Homeobox	No significant difference
AALT_g9443	Homeobox	No significant difference
AALT_g6581	Homeobox	No significant difference
AALT_g24	Homeobox	No significant difference
AALT_g785	Homeobox	No significant difference
AALT_g3476	Homeobox	No significant difference
AALT_g6758	Homeobox	No significant difference
AALT_g8622	HSF_DNA-bind	No significant difference
AALT_g6971	HSF_DNA-bind	No significant difference
AALT_g4838	HSF_DNA-bind	No significant difference
AALT_g3490	HTH_psq	No significant difference
AALT_g3772	HTH_psq	No significant difference
AALT_g2441	HTH_psq	No significant difference
AALT_g11742	HTH_psq	No significant difference
AALT_g12029	HTH_psq	No significant difference
AALT_g12006	HTH_psq	No significant difference
AALT_g5836	HTH_psq	No significant difference
AALT_g11698	HTH_psq	No significant difference
AALT_g10904	KilA-N	No significant difference
AALT_g34	KilA-N	No significant difference
AALT_g11863	Myb_DNA-binding	No significant difference
AALT_g4660	Myb_DNA-binding	No significant difference
AALT_g7341	Myb_DNA-binding	No significant difference
AALT_g4949	Myb_DNA-binding	No significant difference
AALT_g1813	Myb_DNA-binding	No significant difference
AALT_g12028	Myb_DNA-binding	No significant difference
AALT_g8710	Myb_DNA-binding	No significant difference
AALT_g4507	Myb_DNA-binding	No significant difference
AALT_g134	Myb_DNA-binding	No significant difference
AALT_g4214	Myb_DNA-binding	No significant difference
AALT_g4207	Myb_DNA-binding	No significant difference
AALT_g6153	NDT80_PhoG	No significant difference
AALT_g4760	NDT80_PhoG	No significant difference
AALT_g10851	RFX_DNA_binding	No significant difference
AALT_g3655	SRF-TF	No significant difference
AALT_g11081	zf-C2H2	No significant difference
AALT_g925	zf-C2H2	No significant difference
AALT_g2998	zf-C2H2	No significant difference
AALT_g11864	zf-C2H2	No significant difference
AALT_g9410	zf-C2H2	No significant difference
AALT_g11124	zf-C2H2	No significant difference
AALT_g8118	zf-C2H2	No significant difference
AALT_g1605	zf-C2H2	No significant difference
AALT_g4467	zf-C2H2	No significant difference
AALT_g8698	zf-C2H2	No significant difference
AALT_g6851	zf-C2H2	No significant difference
AALT_g4823	zf-C2H2	No significant difference
AALT_g9430	zf-C2H2	No significant difference
AALT_g10348	zf-C2H2	No significant difference
AALT_g4312	zf-C2H2	No significant difference
AALT_g9740	zf-C2H2	No significant difference
AALT_g5113	zf-C2H2	No significant difference
AALT_g1011	zf-C2H2	No significant difference
AALT_g10284	zf-C2H2	No significant difference
AALT_g1296	zf-C2H2	No significant difference
AALT_g10527	zf-C2H2	No significant difference
AALT_g10200	zf-C2H2	No significant difference
AALT_g65	zf-C2H2	No significant difference
AALT_g11938	zf-C2H2	No significant difference
AALT_g7015	zf-C2H2	No significant difference
AALT_g3874	zf-C2H2	No significant difference
AALT_g561	zf-C2H2	No significant difference
AALT_g9029	zf-C2H2	No significant difference
AALT_g4096	zf-C2H2	No significant difference
AALT_g6703	zf-C2H2	No significant difference
AALT_g6557	zf-C2H2	No significant difference
AALT_g4	zf-C2H2	No significant difference
AALT_g11727	zf-C2H2	No significant difference
AALT_g2519	zf-C2H2	No significant difference
AALT_g1236	zf-C2H2	No significant difference
AALT_g3995	zf-C2H2	No significant difference
AALT_g11041	zf-C2H2	No significant difference
AALT_g3702	zf-C2H2	No significant difference
AALT_g9572	zf-C2H2	No significant difference
AALT_g5661	Zn_clus	No significant difference
AALT_g253	Zn_clus	No significant difference
AALT_g1552	Zn_clus	No significant difference
AALT_g6166	Zn_clus	No significant difference
AALT_g5549	Zn_clus	No significant difference
AALT_g962	Zn_clus	No significant difference
AALT_g8907	Zn_clus	No significant difference
AALT_g7025	Zn_clus	No significant difference
AALT_g9417	Zn_clus	No significant difference
AALT_g4691	Zn_clus	No significant difference
AALT_g8967	Zn_clus	No significant difference
AALT_g9074	Zn_clus	No significant difference
AALT_g9150	Zn_clus	No significant difference
AALT_g8164	Zn_clus	No significant difference
AALT_g597	Zn_clus	No significant difference
AALT_g11415	Zn_clus	No significant difference
AALT_g3007	Zn_clus	No significant difference
AALT_g12014	Zn_clus	No significant difference
AALT_g331	Zn_clus	No significant difference
AALT_g2025	Zn_clus	No significant difference
AALT_g8206	Zn_clus	No significant difference
AALT_g6118	Zn_clus	No significant difference
AALT_g3400	Zn_clus	No significant difference
AALT_g9105	Zn_clus	No significant difference
AALT_g3145	Zn_clus	No significant difference
AALT_g1363	Zn_clus	No significant difference
AALT_g11091	Zn_clus	No significant difference
AALT_g11405	Zn_clus	No significant difference
AALT_g7922	Zn_clus	No significant difference
AALT_g3166	Zn_clus	No significant difference
AALT_g5733	Zn_clus	No significant difference
AALT_g10394	Zn_clus	No significant difference
AALT_g10972	Zn_clus	No significant difference
AALT_g6529	Zn_clus	No significant difference
AALT_g4795	Zn_clus	No significant difference
AALT_g127	Zn_clus	No significant difference
AALT_g10806	Zn_clus	No significant difference
AALT_g7641	Zn_clus	No significant difference
AALT_g9816	Zn_clus	No significant difference
AALT_g7249	Zn_clus	No significant difference
AALT_g7586	Zn_clus	No significant difference
AALT_g7282	Zn_clus	No significant difference
AALT_g9163	Zn_clus	No significant difference
AALT_g10558	Zn_clus	No significant difference
AALT_g8265	Zn_clus	No significant difference
AALT_g2310	Zn_clus	No significant difference
AALT_g1190	Zn_clus	No significant difference
AALT_g9284	Zn_clus	No significant difference
AALT_g1721	Zn_clus	No significant difference
AALT_g7682	Zn_clus	No significant difference
AALT_g7476	Zn_clus	No significant difference
AALT_g6057	Zn_clus	No significant difference
AALT_g11931	Zn_clus	No significant difference
AALT_g11754	Zn_clus	No significant difference
AALT_g2810	Zn_clus	No significant difference
AALT_g8539	Zn_clus	No significant difference
AALT_g8816	Zn_clus	No significant difference
AALT_g3664	Zn_clus	No significant difference
AALT_g1072	Zn_clus	No significant difference
AALT_g7392	Zn_clus	No significant difference
AALT_g8318	Zn_clus	No significant difference
AALT_g7054	Zn_clus	No significant difference
AALT_g2847	Zn_clus	No significant difference
AALT_g6558	Zn_clus	No significant difference
AALT_g5614	Zn_clus	No significant difference
AALT_g5909	Zn_clus	No significant difference
AALT_g6334	Zn_clus	No significant difference
AALT_g8531	Zn_clus	No significant difference
AALT_g10254	Zn_clus	No significant difference
AALT_g10137	Zn_clus	No significant difference
AALT_g193	Zn_clus	No significant difference
AALT_g10925	Zn_clus	No significant difference
AALT_g3444	Zn_clus	No significant difference
AALT_g968	Zn_clus	No significant difference
AALT_g5383	Zn_clus	No significant difference
AALT_g10980	Zn_clus	No significant difference
AALT_g8016	Zn_clus	No significant difference
AALT_g7121	Zn_clus	No significant difference
AALT_g3883	Zn_clus	No significant difference
AALT_g10290	Zn_clus	No significant difference
AALT_g9979	Zn_clus	No significant difference
AALT_g11686	Zn_clus	No significant difference
AALT_g2676	Zn_clus	No significant difference
AALT_g2093	Zn_clus	No significant difference
AALT_g483	Zn_clus	No significant difference
AALT_g2353	Zn_clus	No significant difference
AALT_g5912	Zn_clus	No significant difference
AALT_g6005	Zn_clus	No significant difference
AALT_g10943	Zn_clus	No significant difference
AALT_g1223	Zn_clus	No significant difference
AALT_g2303	Zn_clus	No significant difference
AALT_g7896	Zn_clus	No significant difference
AALT_g8898	Zn_clus	No significant difference
AALT_g1404	Zn_clus	No significant difference
AALT_g8266	Zn_clus	No significant difference
AALT_g6414	Zn_clus	No significant difference
AALT_g11974	Zn_clus	No significant difference
AALT_g4807	Zn_clus	No significant difference
AALT_g8375	Zn_clus	No significant difference
AALT_g8483	Zn_clus	No significant difference
AALT_g11263	Zn_clus	No significant difference
AALT_g8538	Zn_clus	No significant difference
AALT_g8172	Zn_clus	No significant difference
AALT_g4441	Zn_clus	No significant difference
AALT_g10688	Zn_clus	No significant difference
AALT_g5939	Zn_clus	No significant difference
AALT_g9541	Zn_clus	No significant difference
AALT_g11283	Zn_clus	No significant difference
AALT_g9129	Zn_clus	No significant difference
AALT_g8822	Zn_clus	No significant difference
AALT_g8613	Zn_clus	No significant difference
AALT_g11861	Zn_clus	No significant difference
AALT_g8635	Zn_clus	No significant difference
AALT_g10251	Zn_clus	No significant difference
AALT_g8267	Zn_clus	No significant difference
AALT_g7084	Zn_clus	No significant difference
AALT_g2685	Zn_clus	No significant difference
AALT_g9841	Zn_clus	No significant difference
AALT_g1569	Zn_clus	No significant difference
AALT_g9629	Zn_clus	No significant difference
AALT_g1405	Zn_clus	No significant difference
AALT_g4236	Zn_clus	No significant difference
AALT_g7148	Zn_clus	No significant difference
AALT_g1514	Zn_clus	No significant difference
AALT_g1947	Zn_clus	No significant difference
AALT_g11210	Zn_clus	No significant difference
AALT_g8380	Zn_clus	No significant difference
AALT_g9167	Zn_clus	No significant difference
AALT_g9821	Zn_clus	No significant difference
AALT_g8290	Zn_clus	No significant difference
AALT_g10177	Zn_clus	No significant difference
AALT_g3102	Zn_clus	No significant difference
AALT_g9458	Zn_clus	No significant difference
AALT_g2686	Zn_clus	No significant difference
AALT_g7336	Zn_clus	No significant difference
AALT_g4183	Zn_clus	No significant difference
AALT_g303	Zn_clus	No significant difference
AALT_g57	Zn_clus	No significant difference

## Sheet: Supplementary_Table.S4
Supplementary_Table.S4. Conidiation related genes in A. alternata predicted from A.nidulans and N.crassa
Gene	Acession number	Log2FC/Conidiation	FDR
LaeA	AALT_g9887	-1.64858	0.00923695
flbA	AALT_g2799	-1.496	5.89e-05
FlbC	AALT_g5513	-1.28371	0.00673551
VosA	AALT_g512	2.105	0.00374323
FadA	AALT_g3129	No significant difference
FlbB	AALT_g5529	No significant difference
FlbB	AALT_g5529	No significant difference
FlbD	AALT_g4507	No significant difference
FlbE	AALT_g11874	No significant difference
FphA	AALT_g420	No significant difference
LreA	AALT_g5872	No significant difference
LreB	AALT_g5596	No significant difference
MPKB	AALT_g9042	No significant difference
mtfA	AALT_g3874	No significant difference
PKA	AALT_g3695	No significant difference
ppoA	AALT_g4063	No significant difference
ppoB	AALT_g4063	No significant difference
PpoC	AALT_g4063	No significant difference
SteC	AALT_g3896	No significant difference
stuA	AALT_g10904	No significant difference
VeA	AALT_g4376	No significant difference
VelB	AALT_g7603	No significant difference

## Sheet: Supplementary_Table.S5
Supplementary_Table.S5 CAZymes in A. alternata.
HMM	tlen	Gene	qlen	E-value	from	to	from	to	log2FC	FDR	Activities in family
AA1_2.hmm	340	AALT_g305	562	7e-89	3	338	39	394	No significant difference		Laccase / p-diphenol:oxygen oxidoreductase / ferroxidase (EC 1.10.3.2); ; ferroxidase (EC 1.10.3.-); Laccase-like multicopper oxidase (EC 1.10.3.-)
AA1_2.hmm	340	AALT_g9593	587	2.7e-165	2	339	41	379	No significant difference		Laccase / p-diphenol:oxygen oxidoreductase / ferroxidase (EC 1.10.3.2); ; ferroxidase (EC 1.10.3.-); Laccase-like multicopper oxidase (EC 1.10.4.-)
AA1_3.hmm	312	AALT_g11834	562	3.8e-134	4	312	50	356	No significant difference		Laccase / p-diphenol:oxygen oxidoreductase / ferroxidase (EC 1.10.3.2); ; ferroxidase (EC 1.10.3.-); Laccase-like multicopper oxidase (EC 1.10.5.-)
AA1_3.hmm	312	AALT_g11871	617	2.3e-132	2	311	70	382	No significant difference		Laccase / p-diphenol:oxygen oxidoreductase / ferroxidase (EC 1.10.3.2); ; ferroxidase (EC 1.10.3.-); Laccase-like multicopper oxidase (EC 1.10.6.-)
AA1_3.hmm	312	AALT_g2963	741	3.8e-112	8	309	211	523	No significant difference		Laccase / p-diphenol:oxygen oxidoreductase / ferroxidase (EC 1.10.3.2); ; ferroxidase (EC 1.10.3.-); Laccase-like multicopper oxidase (EC 1.10.7.-)
AA1_3.hmm	312	AALT_g7245	599	1.2e-132	3	312	62	378	No significant difference		Laccase / p-diphenol:oxygen oxidoreductase / ferroxidase (EC 1.10.3.2); ; ferroxidase (EC 1.10.3.-); Laccase-like multicopper oxidase (EC 1.10.8.-)
AA1_3.hmm	312	AALT_g9538	604	3.6e-128	2	310	75	381	No significant difference		Laccase / p-diphenol:oxygen oxidoreductase / ferroxidase (EC 1.10.3.2); ; ferroxidase (EC 1.10.3.-); Laccase-like multicopper oxidase (EC 1.10.9.-)
AA11.hmm	191	AALT_g11988	376	2.1e-70	1	188	22	217	No significant difference		copper-dependent lytic polysaccharide monooxygenases (LPMOs); cleavage of chitin chains with oxidation of C-1 has been demonstrated for a AA11 LPMO from Aspergillus oryzae
AA11.hmm	191	AALT_g1610	408	7.1e-68	1	189	20	203	No significant difference		copper-dependent lytic polysaccharide monooxygenases (LPMOs); cleavage of chitin chains with oxidation of C-1 has been demonstrated for a AA12 LPMO from Aspergillus oryzae
AA11.hmm	191	AALT_g5079	414	1.4e-25	29	151	65	192	No significant difference		copper-dependent lytic polysaccharide monooxygenases (LPMOs); cleavage of chitin chains with oxidation of C-1 has been demonstrated for a AA13 LPMO from Aspergillus oryzae
AA11.hmm	191	AALT_g7075	418	2.7e-69	1	182	24	210	No significant difference		copper-dependent lytic polysaccharide monooxygenases (LPMOs); cleavage of chitin chains with oxidation of C-1 has been demonstrated for a AA14 LPMO from Aspergillus oryzae
AA11.hmm	191	AALT_g8477	419	2e-70	1	188	18	217	No significant difference		copper-dependent lytic polysaccharide monooxygenases (LPMOs); cleavage of chitin chains with oxidation of C-1 has been demonstrated for a AA15 LPMO from Aspergillus oryzae
AA12.hmm	401	AALT_g7859	656	4.4e-158	1	401	250	652	No significant difference		The pyrroloquinoline quinone-dependent oxidoreductase activity was demonstrated for the CC1G_09525 protein of Coprinopsis cinerea.
AA12.hmm	401	AALT_g8139	659	6.1e-150	5	401	260	655	No significant difference		The pyrroloquinoline quinone-dependent oxidoreductase activity was demonstrated for the CC1G_09526 protein of Coprinopsis cinerea.
AA12.hmm	401	AALT_g9363	495	1.5e-163	2	401	32	431	No significant difference		The pyrroloquinoline quinone-dependent oxidoreductase activity was demonstrated for the CC1G_09527 protein of Coprinopsis cinerea.
AA13.hmm	232	AALT_g10264	1091	1e-136	1	232	18	247	No significant difference		AA13 proteins are copper-dependent lytic polysaccharide monooxygenases (LPMOs); cleavage of starch with oxidation of C-1 at the site of cleavage has been demonstrated for the LPMO encoded by gene NCU08746 from Neurospora crassa;
AA2.hmm	255	AALT_g1523	761	7.3e-18	22	250	481	736	No significant difference		manganese peroxidase (EC 1.11.1.13); versatile peroxidase (EC 1.11.1.16); lignin peroxidase (EC 1.11.1.14); peroxidase (EC 1.11.1.-)
AA2.hmm	255	AALT_g2181	526	4.2e-26	19	194	68	252	No significant difference		manganese peroxidase (EC 1.11.1.13); versatile peroxidase (EC 1.11.1.16); lignin peroxidase (EC 1.11.1.14); peroxidase (EC 1.11.2.-)
AA2.hmm	255	AALT_g2814	375	8.2e-59	4	254	105	357	No significant difference		manganese peroxidase (EC 1.11.1.13); versatile peroxidase (EC 1.11.1.16); lignin peroxidase (EC 1.11.1.14); peroxidase (EC 1.11.3.-)
AA2.hmm	255	AALT_g2965	295	1.9e-54	5	254	33	256	No significant difference		manganese peroxidase (EC 1.11.1.13); versatile peroxidase (EC 1.11.1.16); lignin peroxidase (EC 1.11.1.14); peroxidase (EC 1.11.4.-)
AA2.hmm	255	AALT_g387	531	6.5e-26	18	250	59	284	No significant difference		manganese peroxidase (EC 1.11.1.13); versatile peroxidase (EC 1.11.1.16); lignin peroxidase (EC 1.11.1.14); peroxidase (EC 1.11.5.-)
AA2.hmm	255	AALT_g4387	328	1.9e-48	1	254	69	295	No significant difference		manganese peroxidase (EC 1.11.1.13); versatile peroxidase (EC 1.11.1.16); lignin peroxidase (EC 1.11.1.14); peroxidase (EC 1.11.6.-)
AA2.hmm	255	AALT_g5845	348	1.1e-59	1	254	82	324	No significant difference		manganese peroxidase (EC 1.11.1.13); versatile peroxidase (EC 1.11.1.16); lignin peroxidase (EC 1.11.1.14); peroxidase (EC 1.11.7.-)
AA2.hmm	255	AALT_g6192	405	4.8e-57	8	254	109	344	No significant difference		manganese peroxidase (EC 1.11.1.13); versatile peroxidase (EC 1.11.1.16); lignin peroxidase (EC 1.11.1.14); peroxidase (EC 1.11.8.-)
AA3.hmm	618	AALT_g6595	644	6.5e-78	89	401	24	641	-1.87957	0.00626825	cellobiose dehydrogenase (EC 1.1.99.18); glucose 1-oxidase (EC 1.1.3.4); aryl alcohol oxidase (EC 1.1.3.7); alcohol oxidase (EC 1.1.3.13); pyranose oxidase (EC 1.1.3.10)
AA3.hmm	618	AALT_g10576	952	8.1e-46	98	349	270	840	No significant difference		cellobiose dehydrogenase (EC 1.1.99.18); glucose 1-oxidase (EC 1.1.3.4); aryl alcohol oxidase (EC 1.1.3.7); alcohol oxidase (EC 1.1.3.13); pyranose oxidase (EC 1.1.3.11)
AA3.hmm	618	AALT_g10873	625	1.4e-75	83	401	22	620	No significant difference		cellobiose dehydrogenase (EC 1.1.99.18); glucose 1-oxidase (EC 1.1.3.4); aryl alcohol oxidase (EC 1.1.3.7); alcohol oxidase (EC 1.1.3.13); pyranose oxidase (EC 1.1.3.12)
AA3.hmm	618	AALT_g11230	449	4.8e-61	174	400	2	445	No significant difference		cellobiose dehydrogenase (EC 1.1.99.18); glucose 1-oxidase (EC 1.1.3.4); aryl alcohol oxidase (EC 1.1.3.7); alcohol oxidase (EC 1.1.3.13); pyranose oxidase (EC 1.1.3.13)
AA3.hmm	618	AALT_g11567	668	7.9e-74	83	398	29	664	No significant difference		cellobiose dehydrogenase (EC 1.1.99.18); glucose 1-oxidase (EC 1.1.3.4); aryl alcohol oxidase (EC 1.1.3.7); alcohol oxidase (EC 1.1.3.13); pyranose oxidase (EC 1.1.3.14)
AA3.hmm	618	AALT_g1821	1720	1.3e-60	85	613	35	806	No significant difference		cellobiose dehydrogenase (EC 1.1.99.18); glucose 1-oxidase (EC 1.1.3.4); aryl alcohol oxidase (EC 1.1.3.7); alcohol oxidase (EC 1.1.3.13); pyranose oxidase (EC 1.1.3.15)
AA3.hmm	618	AALT_g200	746	2.2e-51	86	402	221	740	No significant difference		cellobiose dehydrogenase (EC 1.1.99.18); glucose 1-oxidase (EC 1.1.3.4); aryl alcohol oxidase (EC 1.1.3.7); alcohol oxidase (EC 1.1.3.13); pyranose oxidase (EC 1.1.3.16)
AA3.hmm	618	AALT_g2267	683	1.1e-76	80	402	40	679	No significant difference		cellobiose dehydrogenase (EC 1.1.99.18); glucose 1-oxidase (EC 1.1.3.4); aryl alcohol oxidase (EC 1.1.3.7); alcohol oxidase (EC 1.1.3.13); pyranose oxidase (EC 1.1.3.17)
AA3.hmm	618	AALT_g4028	1319	6.9e-56	85	379	31	645	No significant difference		cellobiose dehydrogenase (EC 1.1.99.18); glucose 1-oxidase (EC 1.1.3.4); aryl alcohol oxidase (EC 1.1.3.7); alcohol oxidase (EC 1.1.3.13); pyranose oxidase (EC 1.1.3.18)
AA3.hmm	618	AALT_g6629	544	8.3e-89	86	405	11	537	No significant difference		cellobiose dehydrogenase (EC 1.1.99.18); glucose 1-oxidase (EC 1.1.3.4); aryl alcohol oxidase (EC 1.1.3.7); alcohol oxidase (EC 1.1.3.13); pyranose oxidase (EC 1.1.3.19)
AA3_1.hmm	751	AALT_g346	958	3.8e-266	3	748	6	760	No significant difference		cellobiose dehydrogenase (EC 1.1.99.18); glucose 1-oxidase (EC 1.1.3.4); aryl alcohol oxidase (EC 1.1.3.7); alcohol oxidase (EC 1.1.3.13); pyranose oxidase (EC 1.1.3.20)
AA3_1.hmm	751	AALT_g9575	1164	3.8e-185	207	748	623	1161	No significant difference		cellobiose dehydrogenase (EC 1.1.99.18); glucose 1-oxidase (EC 1.1.3.4); aryl alcohol oxidase (EC 1.1.3.7); alcohol oxidase (EC 1.1.3.13); pyranose oxidase (EC 1.1.3.21)
AA3_2.hmm	570	AALT_g5271	605	4.6e-80	3	567	11	602	-1.63129	0.00785019	cellobiose dehydrogenase (EC 1.1.99.18); glucose 1-oxidase (EC 1.1.3.4); aryl alcohol oxidase (EC 1.1.3.7); alcohol oxidase (EC 1.1.3.13); pyranose oxidase (EC 1.1.3.22)
AA3_2.hmm	570	AALT_g11561	655	7.1e-107	2	568	35	618	1.42151	0.000110993	cellobiose dehydrogenase (EC 1.1.99.18); glucose 1-oxidase (EC 1.1.3.4); aryl alcohol oxidase (EC 1.1.3.7); alcohol oxidase (EC 1.1.3.13); pyranose oxidase (EC 1.1.3.23)
AA3_2.hmm	570	AALT_g10150	600	6.3e-102	2	568	12	579	No significant difference		cellobiose dehydrogenase (EC 1.1.99.18); glucose 1-oxidase (EC 1.1.3.4); aryl alcohol oxidase (EC 1.1.3.7); alcohol oxidase (EC 1.1.3.13); pyranose oxidase (EC 1.1.3.24)
AA3_2.hmm	570	AALT_g10173	615	9.1e-102	4	567	29	612	No significant difference		cellobiose dehydrogenase (EC 1.1.99.18); glucose 1-oxidase (EC 1.1.3.4); aryl alcohol oxidase (EC 1.1.3.7); alcohol oxidase (EC 1.1.3.13); pyranose oxidase (EC 1.1.3.25)
AA3_2.hmm	570	AALT_g11234	682	3.6e-99	3	568	79	675	No significant difference		cellobiose dehydrogenase (EC 1.1.99.18); glucose 1-oxidase (EC 1.1.3.4); aryl alcohol oxidase (EC 1.1.3.7); alcohol oxidase (EC 1.1.3.13); pyranose oxidase (EC 1.1.3.26)
AA3_2.hmm	570	AALT_g11314	603	6.8e-114	3	569	29	601	No significant difference		cellobiose dehydrogenase (EC 1.1.99.18); glucose 1-oxidase (EC 1.1.3.4); aryl alcohol oxidase (EC 1.1.3.7); alcohol oxidase (EC 1.1.3.13); pyranose oxidase (EC 1.1.3.27)
AA3_2.hmm	570	AALT_g11367	794	4.4e-68	7	514	48	563	No significant difference		cellobiose dehydrogenase (EC 1.1.99.18); glucose 1-oxidase (EC 1.1.3.4); aryl alcohol oxidase (EC 1.1.3.7); alcohol oxidase (EC 1.1.3.13); pyranose oxidase (EC 1.1.3.28)
AA3_2.hmm	570	AALT_g1172	634	6e-126	2	566	8	611	No significant difference		cellobiose dehydrogenase (EC 1.1.99.18); glucose 1-oxidase (EC 1.1.3.4); aryl alcohol oxidase (EC 1.1.3.7); alcohol oxidase (EC 1.1.3.13); pyranose oxidase (EC 1.1.3.29)
AA3_2.hmm	570	AALT_g11797	603	8.6e-135	4	569	33	601	No significant difference		cellobiose dehydrogenase (EC 1.1.99.18); glucose 1-oxidase (EC 1.1.3.4); aryl alcohol oxidase (EC 1.1.3.7); alcohol oxidase (EC 1.1.3.13); pyranose oxidase (EC 1.1.3.30)
AA3_2.hmm	570	AALT_g2156	404	1.3e-79	3	325	19	349	No significant difference		cellobiose dehydrogenase (EC 1.1.99.18); glucose 1-oxidase (EC 1.1.3.4); aryl alcohol oxidase (EC 1.1.3.7); alcohol oxidase (EC 1.1.3.13); pyranose oxidase (EC 1.1.3.31)
AA3_2.hmm	570	AALT_g2398	633	6.8e-87	4	567	33	630	No significant difference		cellobiose dehydrogenase (EC 1.1.99.18); glucose 1-oxidase (EC 1.1.3.4); aryl alcohol oxidase (EC 1.1.3.7); alcohol oxidase (EC 1.1.3.13); pyranose oxidase (EC 1.1.3.32)
AA3_2.hmm	570	AALT_g276	603	2.4e-107	2	566	32	598	No significant difference		cellobiose dehydrogenase (EC 1.1.99.18); glucose 1-oxidase (EC 1.1.3.4); aryl alcohol oxidase (EC 1.1.3.7); alcohol oxidase (EC 1.1.3.13); pyranose oxidase (EC 1.1.3.33)
AA3_2.hmm	570	AALT_g3201	609	1.1e-101	3	567	20	606	No significant difference		cellobiose dehydrogenase (EC 1.1.99.18); glucose 1-oxidase (EC 1.1.3.4); aryl alcohol oxidase (EC 1.1.3.7); alcohol oxidase (EC 1.1.3.13); pyranose oxidase (EC 1.1.3.34)
AA3_2.hmm	570	AALT_g3329	605	1.7e-98	3	568	29	603	No significant difference		cellobiose dehydrogenase (EC 1.1.99.18); glucose 1-oxidase (EC 1.1.3.4); aryl alcohol oxidase (EC 1.1.3.7); alcohol oxidase (EC 1.1.3.13); pyranose oxidase (EC 1.1.3.35)
AA3_2.hmm	570	AALT_g3332	624	1.1e-80	2	566	45	617	No significant difference		cellobiose dehydrogenase (EC 1.1.99.18); glucose 1-oxidase (EC 1.1.3.4); aryl alcohol oxidase (EC 1.1.3.7); alcohol oxidase (EC 1.1.3.13); pyranose oxidase (EC 1.1.3.36)
AA3_2.hmm	570	AALT_g457	879	5.6e-106	2	568	290	875	No significant difference		cellobiose dehydrogenase (EC 1.1.99.18); glucose 1-oxidase (EC 1.1.3.4); aryl alcohol oxidase (EC 1.1.3.7); alcohol oxidase (EC 1.1.3.13); pyranose oxidase (EC 1.1.3.37)
AA3_2.hmm	570	AALT_g4628	622	1e-115	3	569	30	615	No significant difference		cellobiose dehydrogenase (EC 1.1.99.18); glucose 1-oxidase (EC 1.1.3.4); aryl alcohol oxidase (EC 1.1.3.7); alcohol oxidase (EC 1.1.3.13); pyranose oxidase (EC 1.1.3.38)
AA3_2.hmm	570	AALT_g5616	609	1.7e-84	3	568	37	604	No significant difference		cellobiose dehydrogenase (EC 1.1.99.18); glucose 1-oxidase (EC 1.1.3.4); aryl alcohol oxidase (EC 1.1.3.7); alcohol oxidase (EC 1.1.3.13); pyranose oxidase (EC 1.1.3.39)
AA3_2.hmm	570	AALT_g6692	2885	1.5e-86	29	567	2323	2878	No significant difference		cellobiose dehydrogenase (EC 1.1.99.18); glucose 1-oxidase (EC 1.1.3.4); aryl alcohol oxidase (EC 1.1.3.7); alcohol oxidase (EC 1.1.3.13); pyranose oxidase (EC 1.1.3.40)
AA3_2.hmm	570	AALT_g7193	607	2.1e-99	3	567	22	604	No significant difference		cellobiose dehydrogenase (EC 1.1.99.18); glucose 1-oxidase (EC 1.1.3.4); aryl alcohol oxidase (EC 1.1.3.7); alcohol oxidase (EC 1.1.3.13); pyranose oxidase (EC 1.1.3.41)
AA3_2.hmm	570	AALT_g7251	619	3.2e-117	3	569	17	616	No significant difference		cellobiose dehydrogenase (EC 1.1.99.18); glucose 1-oxidase (EC 1.1.3.4); aryl alcohol oxidase (EC 1.1.3.7); alcohol oxidase (EC 1.1.3.13); pyranose oxidase (EC 1.1.3.42)
AA3_2.hmm	570	AALT_g8775	624	3.8e-133	4	567	38	615	No significant difference		cellobiose dehydrogenase (EC 1.1.99.18); glucose 1-oxidase (EC 1.1.3.4); aryl alcohol oxidase (EC 1.1.3.7); alcohol oxidase (EC 1.1.3.13); pyranose oxidase (EC 1.1.3.43)
AA3_2.hmm	570	AALT_g8792	570	1e-100	4	569	4	563	No significant difference		cellobiose dehydrogenase (EC 1.1.99.18); glucose 1-oxidase (EC 1.1.3.4); aryl alcohol oxidase (EC 1.1.3.7); alcohol oxidase (EC 1.1.3.13); pyranose oxidase (EC 1.1.3.44)
AA3_2.hmm	570	AALT_g9535	554	5.1e-80	3	568	3	552	No significant difference		cellobiose dehydrogenase (EC 1.1.99.18); glucose 1-oxidase (EC 1.1.3.4); aryl alcohol oxidase (EC 1.1.3.7); alcohol oxidase (EC 1.1.3.13); pyranose oxidase (EC 1.1.3.45)
AA3_2.hmm	570	AALT_g9800	626	3.4e-102	3	567	35	622	No significant difference		cellobiose dehydrogenase (EC 1.1.99.18); glucose 1-oxidase (EC 1.1.3.4); aryl alcohol oxidase (EC 1.1.3.7); alcohol oxidase (EC 1.1.3.13); pyranose oxidase (EC 1.1.3.46)
AA3_3.hmm	591	AALT_g11588	666	4.7e-264	2	591	5	640	No significant difference		cellobiose dehydrogenase (EC 1.1.99.18); glucose 1-oxidase (EC 1.1.3.4); aryl alcohol oxidase (EC 1.1.3.7); alcohol oxidase (EC 1.1.3.13); pyranose oxidase (EC 1.1.3.47)
AA3_3.hmm	591	AALT_g5140	611	1.5e-291	1	590	11	603	No significant difference		cellobiose dehydrogenase (EC 1.1.99.18); glucose 1-oxidase (EC 1.1.3.4); aryl alcohol oxidase (EC 1.1.3.7); alcohol oxidase (EC 1.1.3.13); pyranose oxidase (EC 1.1.3.48)
AA4.hmm	522	AALT_g10838	570	2.2e-152	4	520	31	562	No significant difference		vanillyl-alcohol oxidase (EC 1.1.3.38)
AA4.hmm	522	AALT_g1717	551	1.7e-20	6	252	80	317	No significant difference		vanillyl-alcohol oxidase (EC 1.1.3.39)
AA4.hmm	522	AALT_g2728	558	6.3e-245	2	522	7	555	No significant difference		Oxidase with oxygen as acceptor (EC 1.1.3.-); galactose oxidase (EC 1.1.3.9); glyoxal oxidase (EC 1.2.3.15); alcohol oxidase (EC 1.1.3.13)
AA5.hmm	1281	AALT_g10417	936	2.3e-138	557	1048	394	908	-1.51415	3.13e-07	Oxidase with oxygen as acceptor (EC 1.1.3.-); galactose oxidase (EC 1.1.3.9); glyoxal oxidase (EC 1.2.3.15); alcohol oxidase (EC 1.1.3.14)
AA5_1.hmm	563	AALT_g973	824	3.6e-169	3	536	303	822	No significant difference		Oxidase with oxygen as acceptor (EC 1.1.3.-); galactose oxidase (EC 1.1.3.9); glyoxal oxidase (EC 1.2.3.15); alcohol oxidase (EC 1.1.3.15)
AA5_2.hmm	600	AALT_g8482	703	4.4e-220	75	599	154	699	-2.21568	0.00025502	Oxidase with oxygen as acceptor (EC 1.1.3.-); galactose oxidase (EC 1.1.3.9); glyoxal oxidase (EC 1.2.3.15); alcohol oxidase (EC 1.1.3.16)
AA5_2.hmm	600	AALT_g10886	658	3.2e-246	7	598	41	654	No significant difference		Oxidase with oxygen as acceptor (EC 1.1.3.-); galactose oxidase (EC 1.1.3.9); glyoxal oxidase (EC 1.2.3.15); alcohol oxidase (EC 1.1.3.17)
AA5_2.hmm	600	AALT_g9852	518	4.6e-201	124	599	27	514	No significant difference		Oxidase with oxygen as acceptor (EC 1.1.3.-); galactose oxidase (EC 1.1.3.9); glyoxal oxidase (EC 1.2.3.15); alcohol oxidase (EC 1.1.3.18)
AA6.hmm	195	AALT_g7984	262	2.1e-82	1	185	4	191	No significant difference		1,4-benzoquinone reductase (EC. 1.6.5.6)
AA7.hmm	458	AALT_g2640	536	1.6e-54	11	211	91	292	-4.6393	2.15e-11	glucooligosaccharide oxidase (EC 1.1.3.-); chitooligosaccharide oxidase (EC 1.1.3.-)
AA7.hmm	458	AALT_g4158	640	2.4e-48	15	452	145	603	-3.1421	0.00662703	glucooligosaccharide oxidase (EC 1.1.3.-); chitooligosaccharide oxidase (EC 1.1.4.-)
AA7.hmm	458	AALT_g7115	594	1.5e-60	16	455	135	570	-2.26507	0.000204007	glucooligosaccharide oxidase (EC 1.1.3.-); chitooligosaccharide oxidase (EC 1.1.5.-)
AA7.hmm	458	AALT_g3225	649	9.3e-46	19	197	189	380	-1.62895	4.95e-07	glucooligosaccharide oxidase (EC 1.1.3.-); chitooligosaccharide oxidase (EC 1.1.6.-)
AA7.hmm	458	AALT_g5560	510	4.9e-47	4	212	58	266	1.27629	0.00339777	glucooligosaccharide oxidase (EC 1.1.3.-); chitooligosaccharide oxidase (EC 1.1.7.-)
AA7.hmm	458	AALT_g10364	519	2.6e-59	6	453	70	508	1.35157	8.02e-07	glucooligosaccharide oxidase (EC 1.1.3.-); chitooligosaccharide oxidase (EC 1.1.8.-)
AA7.hmm	458	AALT_g2367	499	2e-74	6	453	41	486	2.16345	0.000809163	glucooligosaccharide oxidase (EC 1.1.3.-); chitooligosaccharide oxidase (EC 1.1.9.-)
AA7.hmm	458	AALT_g3369	491	3.3e-62	4	456	53	487	5.12781	1.37e-27	glucooligosaccharide oxidase (EC 1.1.3.-); chitooligosaccharide oxidase (EC 1.1.10.-)
AA7.hmm	458	AALT_g10135	1151	3.2e-47	6	218	306	541	No significant difference		glucooligosaccharide oxidase (EC 1.1.3.-); chitooligosaccharide oxidase (EC 1.1.11.-)
AA7.hmm	458	AALT_g10256	552	4.6e-62	18	452	74	515	No significant difference		glucooligosaccharide oxidase (EC 1.1.3.-); chitooligosaccharide oxidase (EC 1.1.12.-)
AA7.hmm	458	AALT_g10428	499	1.2e-58	14	453	60	485	No significant difference		glucooligosaccharide oxidase (EC 1.1.3.-); chitooligosaccharide oxidase (EC 1.1.13.-)
AA7.hmm	458	AALT_g10909	854	3.3e-52	17	454	422	848	No significant difference		glucooligosaccharide oxidase (EC 1.1.3.-); chitooligosaccharide oxidase (EC 1.1.14.-)
AA7.hmm	458	AALT_g10991	514	2.9e-73	6	213	58	272	No significant difference		glucooligosaccharide oxidase (EC 1.1.3.-); chitooligosaccharide oxidase (EC 1.1.15.-)
AA7.hmm	458	AALT_g11096	510	1.8e-57	4	454	64	501	No significant difference		glucooligosaccharide oxidase (EC 1.1.3.-); chitooligosaccharide oxidase (EC 1.1.16.-)
AA7.hmm	458	AALT_g11102	497	3.6e-53	12	231	56	275	No significant difference		glucooligosaccharide oxidase (EC 1.1.3.-); chitooligosaccharide oxidase (EC 1.1.17.-)
AA7.hmm	458	AALT_g11126	928	5.2e-50	6	453	483	915	No significant difference		glucooligosaccharide oxidase (EC 1.1.3.-); chitooligosaccharide oxidase (EC 1.1.18.-)
AA7.hmm	458	AALT_g11229	520	1.2e-33	4	183	58	241	No significant difference		glucooligosaccharide oxidase (EC 1.1.3.-); chitooligosaccharide oxidase (EC 1.1.19.-)
AA7.hmm	458	AALT_g11288	653	5.5e-76	6	458	212	650	No significant difference		glucooligosaccharide oxidase (EC 1.1.3.-); chitooligosaccharide oxidase (EC 1.1.20.-)
AA7.hmm	458	AALT_g11461	512	6.1e-36	4	207	69	271	No significant difference		glucooligosaccharide oxidase (EC 1.1.3.-); chitooligosaccharide oxidase (EC 1.1.21.-)
AA7.hmm	458	AALT_g11481	527	1.1e-74	6	457	53	481	No significant difference		glucooligosaccharide oxidase (EC 1.1.3.-); chitooligosaccharide oxidase (EC 1.1.22.-)
AA7.hmm	458	AALT_g1309	676	3.7e-46	16	452	199	630	No significant difference		glucooligosaccharide oxidase (EC 1.1.3.-); chitooligosaccharide oxidase (EC 1.1.23.-)
AA7.hmm	458	AALT_g1622	1004	5e-53	13	454	191	629	No significant difference		glucooligosaccharide oxidase (EC 1.1.3.-); chitooligosaccharide oxidase (EC 1.1.24.-)
AA7.hmm	458	AALT_g1882	476	2.2e-73	6	238	39	270	No significant difference		glucooligosaccharide oxidase (EC 1.1.3.-); chitooligosaccharide oxidase (EC 1.1.25.-)
AA7.hmm	458	AALT_g2033	539	5e-54	7	209	90	291	No significant difference		glucooligosaccharide oxidase (EC 1.1.3.-); chitooligosaccharide oxidase (EC 1.1.26.-)
AA7.hmm	458	AALT_g2298	537	8e-53	6	217	92	302	No significant difference		glucooligosaccharide oxidase (EC 1.1.3.-); chitooligosaccharide oxidase (EC 1.1.27.-)
AA7.hmm	458	AALT_g2898	475	6.3e-52	4	224	43	267	No significant difference		glucooligosaccharide oxidase (EC 1.1.3.-); chitooligosaccharide oxidase (EC 1.1.28.-)
AA7.hmm	458	AALT_g3043	654	5.6e-47	22	214	197	398	No significant difference		glucooligosaccharide oxidase (EC 1.1.3.-); chitooligosaccharide oxidase (EC 1.1.29.-)
AA7.hmm	458	AALT_g323	803	4.3e-46	16	219	67	272	No significant difference		glucooligosaccharide oxidase (EC 1.1.3.-); chitooligosaccharide oxidase (EC 1.1.30.-)
AA7.hmm	458	AALT_g358	530	2e-55	4	227	83	305	No significant difference		glucooligosaccharide oxidase (EC 1.1.3.-); chitooligosaccharide oxidase (EC 1.1.31.-)
AA7.hmm	458	AALT_g3644	516	4.5e-59	4	454	61	494	No significant difference		glucooligosaccharide oxidase (EC 1.1.3.-); chitooligosaccharide oxidase (EC 1.1.32.-)
AA7.hmm	458	AALT_g369	722	3.1e-53	10	194	238	434	No significant difference		glucooligosaccharide oxidase (EC 1.1.3.-); chitooligosaccharide oxidase (EC 1.1.33.-)
AA7.hmm	458	AALT_g383	1055	2.6e-57	12	452	616	1041	No significant difference		glucooligosaccharide oxidase (EC 1.1.3.-); chitooligosaccharide oxidase (EC 1.1.34.-)
AA7.hmm	458	AALT_g3859	565	1.5e-46	20	187	121	295	No significant difference		glucooligosaccharide oxidase (EC 1.1.3.-); chitooligosaccharide oxidase (EC 1.1.35.-)
AA7.hmm	458	AALT_g394	891	3.4e-56	8	219	448	658	No significant difference		glucooligosaccharide oxidase (EC 1.1.3.-); chitooligosaccharide oxidase (EC 1.1.36.-)
AA7.hmm	458	AALT_g408	488	2.7e-46	4	454	46	480	No significant difference		glucooligosaccharide oxidase (EC 1.1.3.-); chitooligosaccharide oxidase (EC 1.1.37.-)
AA7.hmm	458	AALT_g4107	513	1.6e-71	6	457	76	504	No significant difference		glucooligosaccharide oxidase (EC 1.1.3.-); chitooligosaccharide oxidase (EC 1.1.38.-)
AA7.hmm	458	AALT_g5270	532	1e-53	6	454	90	514	No significant difference		glucooligosaccharide oxidase (EC 1.1.3.-); chitooligosaccharide oxidase (EC 1.1.39.-)
AA7.hmm	458	AALT_g5792	610	1.4e-22	10	194	173	363	No significant difference		glucooligosaccharide oxidase (EC 1.1.3.-); chitooligosaccharide oxidase (EC 1.1.40.-)
AA7.hmm	458	AALT_g6129	621	1.9e-55	14	457	159	596	No significant difference		glucooligosaccharide oxidase (EC 1.1.3.-); chitooligosaccharide oxidase (EC 1.1.41.-)
AA7.hmm	458	AALT_g6199	538	5.1e-56	12	454	98	520	No significant difference		glucooligosaccharide oxidase (EC 1.1.3.-); chitooligosaccharide oxidase (EC 1.1.42.-)
AA7.hmm	458	AALT_g6292	494	6.1e-79	6	219	51	270	No significant difference		glucooligosaccharide oxidase (EC 1.1.3.-); chitooligosaccharide oxidase (EC 1.1.43.-)
AA7.hmm	458	AALT_g6444	626	1.2e-43	14	183	149	326	No significant difference		glucooligosaccharide oxidase (EC 1.1.3.-); chitooligosaccharide oxidase (EC 1.1.44.-)
AA7.hmm	458	AALT_g672	552	7.4e-60	8	454	87	542	No significant difference		glucooligosaccharide oxidase (EC 1.1.3.-); chitooligosaccharide oxidase (EC 1.1.45.-)
AA7.hmm	458	AALT_g682	552	2.5e-53	12	248	100	337	No significant difference		glucooligosaccharide oxidase (EC 1.1.3.-); chitooligosaccharide oxidase (EC 1.1.46.-)
AA7.hmm	458	AALT_g7022	505	7.6e-47	10	221	61	277	No significant difference		glucooligosaccharide oxidase (EC 1.1.3.-); chitooligosaccharide oxidase (EC 1.1.47.-)
AA7.hmm	458	AALT_g7096	1108	1.6e-53	12	450	609	1082	No significant difference		glucooligosaccharide oxidase (EC 1.1.3.-); chitooligosaccharide oxidase (EC 1.1.48.-)
AA7.hmm	458	AALT_g7291	882	2.4e-71	6	210	435	644	No significant difference		glucooligosaccharide oxidase (EC 1.1.3.-); chitooligosaccharide oxidase (EC 1.1.49.-)
AA7.hmm	458	AALT_g7686	562	3.3e-44	21	224	122	334	No significant difference		glucooligosaccharide oxidase (EC 1.1.3.-); chitooligosaccharide oxidase (EC 1.1.50.-)
AA7.hmm	458	AALT_g8276	430	2.3e-41	45	207	28	189	No significant difference		glucooligosaccharide oxidase (EC 1.1.3.-); chitooligosaccharide oxidase (EC 1.1.51.-)
AA7.hmm	458	AALT_g8321	534	4.5e-58	9	215	91	296	No significant difference		glucooligosaccharide oxidase (EC 1.1.3.-); chitooligosaccharide oxidase (EC 1.1.52.-)
AA7.hmm	458	AALT_g8786	661	1.1e-53	22	455	201	630	No significant difference		glucooligosaccharide oxidase (EC 1.1.3.-); chitooligosaccharide oxidase (EC 1.1.53.-)
AA7.hmm	458	AALT_g9670	598	9.1e-28	6	206	38	233	No significant difference		glucooligosaccharide oxidase (EC 1.1.3.-); chitooligosaccharide oxidase (EC 1.1.54.-)
AA8.hmm	815	AALT_g2420	884	0	4	804	5	812	No significant difference		Iron reductase domain
AA9.hmm	220	AALT_g2172	328	2.1e-60	2	219	6	228	-5.87762	3.93e-12	AA9 (formerly GH61) proteins are copper-dependent lytic polysaccharide monooxygenases (LPMOs); cleavage of cellulose chains with oxidation of carbons C1 and/or C4 and C-6); lytic cellulose monooxygenase (C1-hydroxylating) (EC 1.14.99.54); lytic cellulose monooxygenase (C4-dehydrogenating) (EC 1.14.99.56)
AA9.hmm	220	AALT_g6037	326	1.2e-54	3	219	6	217	-5.43247	1.69e-09	AA9 (formerly GH61) proteins are copper-dependent lytic polysaccharide monooxygenases (LPMOs); cleavage of cellulose chains with oxidation of carbons C1 and/or C4 and C-6); lytic cellulose monooxygenase (C1-hydroxylating) (EC 1.14.99.55); lytic cellulose耀_x0000__x0000_Ă_x0000__x0000_耀᧎_x000C__x0000__x0007__x0000__xFFFF__xFFFF__x0000__x0000__x0000__x0000__x0000__x0000__x0000__x0000_⅘⠅_x0000__x000…
AA9.hmm	220	AALT_g11505	330	1.7e-63	2	218	6	215	-4.89268	9.67e-05	AA9 (formerly GH61) proteins are copper-dependent lytic polysaccharide monooxygenases (LPMOs); cleavage of cellulose chains with oxidation of carbons C1 and/or C4 and C-6); lytic cellulose monooxygenase (C1-hydroxylating) (EC 1.14.99.56); lytic cellulose⺯Ȁ㯸Ȁ㯸_x0000_⾯Ȁ䃸Ȁ䃸_x0000_クȀ磸Ȁ磸_x0000_ㆯȀ铸Ȁ铸_x0000_㊯Ȁ꛸Ȁ꛸_x0000_㎯Ȁ췸Ȁ췸_x0000_㒯Ȁ铹Ȁ铹_x0000_㖯Ȁ당Ȁ당_x0000_㚯Ȁ
AA9.hmm	220	AALT_g1573	306	1.2e-67	2	219	4	221	-4.42088	4.7e-06	AA9 (formerly GH61) proteins are copper-dependent lytic polysaccharide monooxygenases (LPMOs); cleavage of cellulose chains with oxidation of carbons C1 and/or C4 and C-6); lytic cellulose monooxygenase (C1-hydroxylating) (EC 1.14.99.57); lytic cellulose耀_x0000__x0000__x0000__x0000__x0000_耀᧎_x000C__x0000__x0007__x0000__xFFFF__xFFFF__x0000__x0000__x0000__x0000__x0000__x0000__x0000__x0000_䝐⠅_x0000…
AA9.hmm	220	AALT_g2964	542	1.5e-63	2	219	5	223	-3.75474	1.63e-40	AA9 (formerly GH61) proteins are copper-dependent lytic polysaccharide monooxygenases (LPMOs); cleavage of cellulose chains with oxidation of carbons C1 and/or C4 and C-6); lytic cellulose monooxygenase (C1-hydroxylating) (EC 1.14.99.58); lytic cellulose耀_x0000__x0000__x0000__x0000__x0000_耀᧎_x000C__x0000__x0007__x0000__xFFFF__xFFFF__x0000__x0000__x0000__x0000__x0000__x0000__x0000__x0000_䱠⠅_x0000…
AA9.hmm	220	AALT_g4563	336	2.5e-67	3	218	10	227	-3.13708	7.41e-13	AA9 (formerly GH61) proteins are copper-dependent lytic polysaccharide monooxygenases (LPMOs); cleavage of cellulose chains with oxidation of carbons C1 and/or C4 and C-6); lytic cellulose monooxygenase (C1-hydroxylating) (EC 1.14.99.59); lytic cellulose耀_x0000__x0000__x0000__x0000__x0000_耀᧎_x000C__x0000__x0007__x0000__xFFFF__xFFFF__x0000__x0000__x0000__x0000__x0000__x0000__x0000__x0000_㾸⠅_x0000…
AA9.hmm	220	AALT_g3855	364	2.9e-56	4	219	8	212	-2.71071	2.75e-09	AA9 (formerly GH61) proteins are copper-dependent lytic polysaccharide monooxygenases (LPMOs); cleavage of cellulose chains with oxidation of carbons C1 and/or C4 and C-6); lytic cellulose monooxygenase (C1-hydroxylating) (EC 1.14.99.60); lytic cellulose耀_x0000__x0000__x0000__x0000__x0000_耀᧎_x000C__x0000__x0007__x0000__xFFFF__xFFFF__x0000__x0000__x0000__x0000__x0000__x0000__x0000__x0000_司⠅_x0000…
AA9.hmm	220	AALT_g4994	321	6.4e-58	4	218	10	225	-2.37533	0.00448468	AA9 (formerly GH61) proteins are copper-dependent lytic polysaccharide monooxygenases (LPMOs); cleavage of cellulose chains with oxidation of carbons C1 and/or C4 and C-6); lytic cellulose monooxygenase (C1-hydroxylating) (EC 1.14.99.61); lytic cellulose耀_x0000__x0000__x0000__x0000__x0000_耀᧎_x000C__x0000__x0007__x0000__xFFFF__xFFFF__x0000__x0000__x0000__x0000__x0000__x0000__x0000__x0000_⏠⠅_x0000…
AA9.hmm	220	AALT_g1020	231	2.3e-75	2	220	6	215	No significant difference		AA9 (formerly GH61) proteins are copper-dependent lytic polysaccharide monooxygenases (LPMOs); cleavage of cellulose chains with oxidation of carbons C1 and/or C4 and C-6); lytic cellulose monooxygenase (C1-hydroxylating) (EC 1.14.99.62); lytic cellulose耀_x0000__x0000__x0000__x0000__x0000_耀᧎_x000C__x0000__x0007__x0000__xFFFF__xFFFF__x0000__x0000__x0000__x0000__x0000__x0000__x0000__x0000_夈⠅_x0000…
AA9.hmm	220	AALT_g10339	233	3e-68	2	219	7	217	No significant difference		AA9 (formerly GH61) proteins are copper-dependent lytic polysaccharide monooxygenases (LPMOs); cleavage of cellulose chains with oxidation of carbons C1 and/or C4 and C-6); lytic cellulose monooxygenase (C1-hydroxylating) (EC 1.14.99.63); lytic cellulose耀_x0000__x0000__x0000__x0000__x0000_耀᧎_x000C__x0000__x0007__x0000__xFFFF__xFFFF__x0000__x0000__x0000__x0000__x0000__x0000__x0000__x0000_夈⠅_x0000…
AA9.hmm	220	AALT_g10661	246	5.5e-73	2	219	5	231	No significant difference		AA9 (formerly GH61) proteins are copper-dependent lytic polysaccharide monooxygenases (LPMOs); cleavage of cellulose chains with oxidation of carbons C1 and/or C4 and C-6); lytic cellulose monooxygenase (C1-hydroxylating) (EC 1.14.99.64); lytic cellulose耀_x0000__x0000_Ă_x0000__x0000_耀᧎_x000C__x0000__x0007__x0000__xFFFF__xFFFF__x0000__x0000__x0000__x0000__x0000__x0000__x0000__x0000_⅘⠅_x0000__x000…
AA9.hmm	220	AALT_g10721	222	1.8e-60	3	220	9	207	No significant difference		AA9 (formerly GH61) proteins are copper-dependent lytic polysaccharide monooxygenases (LPMOs); cleavage of cellulose chains with oxidation of carbons C1 and/or C4 and C-6); lytic cellulose monooxygenase (C1-hydroxylating) (EC 1.14.99.65); lytic cellulose‪ᜇĂ⁘ᜇ뭠⁚˘⡀반⁚⠿볐⁚⠿빀⁚ﴠ⠿쁨⁚︠⠿선⁚⠿슐⁚ǘ⡀썈⁚⠿쐀⁚⠿쒸⁚⠿웠⁚
AA9.hmm	220	AALT_g11367	794	4.7e-60	35	219	581	777	No significant difference		AA9 (formerly GH61) proteins are copper-dependent lytic polysaccharide monooxygenases (LPMOs); cleavage of cellulose chains with oxidation of carbons C1 and/or C4 and C-6); lytic cellulose monooxygenase (C1-hydroxylating) (EC 1.14.99.66); lytic cellulose耀_x0000__x0000__x0000__x0000__x0000_耀᧎_x000C__x0000__x0007__x0000__xFFFF__xFFFF__x0000__x0000__x0000__x0000__x0000__x0000__x0000__x0000_よ⠅_x0000…
AA9.hmm	220	AALT_g11712	309	1.1e-49	2	219	48	276	No significant difference		AA9 (formerly GH61) proteins are copper-dependent lytic polysaccharide monooxygenases (LPMOs); cleavage of cellulose chains with oxidation of carbons C1 and/or C4 and C-6); lytic cellulose monooxygenase (C1-hydroxylating) (EC 1.14.99.67); lytic cellulose耀_x0000__x0000__x0000__x0000__x0000_耀᧎_x000C__x0000__x0007__x0000__xFFFF__xFFFF__x0000__x0000__x0000__x0000__x0000__x0000__x0000__x0000_䝐⠅_x0000…
AA9.hmm	220	AALT_g2197	234	7e-57	3	220	7	218	No significant difference		AA9 (formerly GH61) proteins are copper-dependent lytic polysaccharide monooxygenases (LPMOs); cleavage of cellulose chains with oxidation of carbons C1 and/or C4 and C-6); lytic cellulose monooxygenase (C1-hydroxylating) (EC 1.14.99.68); lytic cellulose耀_x0000__x0000__x0000__x0000__x0000_耀᧎_x000C__x0000__x0007__x0000__xFFFF__xFFFF__x0000__x0000__x0000__x0000__x0000__x0000__x0000__x0000_䱠⠅_x0000…
AA9.hmm	220	AALT_g2419	355	8.7e-57	73	220	3	156	No significant difference		AA9 (formerly GH61) proteins are copper-dependent lytic polysaccharide monooxygenases (LPMOs); cleavage of cellulose chains with oxidation of carbons C1 and/or C4 and C-6); lytic cellulose monooxygenase (C1-hydroxylating) (EC 1.14.99.69); lytic cellulose耀_x0000__x0000__x0000__x0000__x0000_耀᧎_x000C__x0000__x0007__x0000__xFFFF__xFFFF__x0000__x0000__x0000__x0000__x0000__x0000__x0000__x0000_䝐⠅_x0000…
AA9.hmm	220	AALT_g3092	255	1.5e-53	5	215	11	217	No significant difference		AA9 (formerly GH61) proteins are copper-dependent lytic polysaccharide monooxygenases (LPMOs); cleavage of cellulose chains with oxidation of carbons C1 and/or C4 and C-6); lytic cellulose monooxygenase (C1-hydroxylating) (EC 1.14.99.70); lytic cellulose耀_x0000__x0000__x0000__x0000__x0000_耀᧎_x000C__x0000__x0007__x0000__xFFFF__xFFFF__x0000__x0000__x0000__x0000__x0000__x0000__x0000__x0000_䓈⠅_x0000…
AA9.hmm	220	AALT_g3178	384	2e-61	3	220	145	367	No significant difference		AA9 (formerly GH61) proteins are copper-dependent lytic polysaccharide monooxygenases (LPMOs); cleavage of cellulose chains with oxidation of carbons C1 and/or C4 and C-6); lytic cellulose monooxygenase (C1-hydroxylating) (EC 1.14.99.71); lytic cellulose‪ᜇĂ⁘ᜇ뭠⁚⊠⠿반⁚焨⠿볐⁚碸⠿빀⁚紀⠿쁨⁚縀⠿선⁚瀨⠿슐⁚↠⠿썈⁚毠⠿쐀⁚泠⠿쒸⁚瑰⠿웠⁚異
AA9.hmm	220	AALT_g3295	239	1.2e-61	5	219	11	222	No significant difference		AA9 (formerly GH61) proteins are copper-dependent lytic polysaccharide monooxygenases (LPMOs); cleavage of cellulose chains with oxidation of carbons C1 and/or C4 and C-6); lytic cellulose monooxygenase (C1-hydroxylating) (EC 1.14.99.72); lytic cellulose耀_x0000__x0000__x0000__x0000__x0000_耀᧎_x000C__x0000__x0007__x0000__xFFFF__xFFFF__x0000__x0000__x0000__x0000__x0000__x0000__x0000__x0000_夈⠅_x0000…
AA9.hmm	220	AALT_g3422	308	1.2e-58	3	218	7	224	No significant difference		AA9 (formerly GH61) proteins are copper-dependent lytic polysaccharide monooxygenases (LPMOs); cleavage of cellulose chains with oxidation of carbons C1 and/or C4 and C-6); lytic cellulose monooxygenase (C1-hydroxylating) (EC 1.14.99.73); lytic cellulose耀_x0000__x0000__x0000__x0000__x0000_耀᧎_x000C__x0000__x0007__x0000__xFFFF__xFFFF__x0000__x0000__x0000__x0000__x0000__x0000__x0000__x0000_よ⠅_x0000…
AA9.hmm	220	AALT_g3554	261	2.3e-66	2	219	19	242	No significant difference		AA9 (formerly GH61) proteins are copper-dependent lytic polysaccharide monooxygenases (LPMOs); cleavage of cellulose chains with oxidation of carbons C1 and/or C4 and C-6); lytic cellulose monooxygenase (C1-hydroxylating) (EC 1.14.99.74); lytic cellulose monooxygenase (C4-dehydrogenating) (EC 1.14.99.56
AA9.hmm	220	AALT_g4665	230	5.3e-63	2	219	5	214	No significant difference		AA9 (formerly GH61) proteins are copper-dependent lytic polysaccharide monooxygenases (LPMOs); cleavage of cellulose chains with oxidation of carbons C1 and/or C4 and C-6); lytic cellulose monooxygenase (C1-hydroxylating) (EC 1.14.99.75); lytic cellulose耀_x0000__x0000__x0000__x0000__x0000_耀᧎_x000C__x0000__x0007__x0000__xFFFF__xFFFF__x0000__x0000__x0000__x0000__x0000__x0000__x0000__x0000_よ⠅_x0000…
AA9.hmm	220	AALT_g5292	245	2.5e-68	3	219	7	222	No significant difference		AA9 (formerly GH61) proteins are copper-dependent lytic polysaccharide monooxygenases (LPMOs); cleavage of cellulose chains with oxidation of carbons C1 and/or C4 and C-6); lytic cellulose monooxygenase (C1-hydroxylating) (EC 1.14.99.76); lytic cellulose耀_x0000__x0000__x0000__x0000__x0000_耀᧎_x000C__x0000__x0007__x0000__xFFFF__xFFFF__x0000__x0000__x0000__x0000__x0000__x0000__x0000__x0000_宐⠅_x0000…
AA9.hmm	220	AALT_g5667	176	1.8e-51	56	218	1	158	No significant difference		AA9 (formerly GH61) proteins are copper-dependent lytic polysaccharide monooxygenases (LPMOs); cleavage of cellulose chains with oxidation of carbons C1 and/or C4 and C-6); lytic cellulose monooxygenase (C1-hydroxylating) (EC 1.14.99.77); lytic cellulose耀_x0000__x0000__x0000__x0000__x0000_耀᧎_x000C__x0000__x0007__x0000__xFFFF__xFFFF__x0000__x0000__x0000__x0000__x0000__x0000__x0000__x0000_⏠⠅_x0000…
AA9.hmm	220	AALT_g5817	655	2.3e-44	69	218	12	158	No significant difference		AA9 (formerly GH61) proteins are copper-dependent lytic polysaccharide monooxygenases (LPMOs); cleavage of cellulose chains with oxidation of carbons C1 and/or C4 and C-6); lytic cellulose monooxygenase (C1-hydroxylating) (EC 1.14.99.78); lytic cellulose耀_x0000__x0000__x0000__x0000__x0000_耀᧎_x000C__x0000__x0007__x0000__xFFFF__xFFFF__x0000__x0000__x0000__x0000__x0000__x0000__x0000__x0000_䝐⠅_x0000…
AA9.hmm	220	AALT_g6900	293	7.5e-50	2	219	11	258	No significant difference		AA9 (formerly GH61) proteins are copper-dependent lytic polysaccharide monooxygenases (LPMOs); cleavage of cellulose chains with oxidation of carbons C1 and/or C4 and C-6); lytic cellulose monooxygenase (C1-hydroxylating) (EC 1.14.99.79); lytic cellulose monooxygenase (C4-dehydrogenating) (EC 1.14.99.56
AA9.hmm	220	AALT_g7478	304	3.5e-64	41	220	14	202	No significant difference		AA9 (formerly GH61) proteins are copper-dependent lytic polysaccharide monooxygenases (LPMOs); cleavage of cellulose chains with oxidation of carbons C1 and/or C4 and C-6); lytic cellulose monooxygenase (C1-hydroxylating) (EC 1.14.99.80); lytic cellulose‪ᜇĂ⁘ᜇ뭠⁚⊠⠿반⁚焨⠿볐⁚碸⠿빀⁚紀⠿쁨⁚縀⠿선⁚瀨⠿슐⁚↠⠿썈⁚毠⠿쐀⁚泠⠿쒸⁚瑰⠿웠⁚異
AA9.hmm	220	AALT_g8203	335	1.1e-49	2	219	7	237	No significant difference		AA9 (formerly GH61) proteins are copper-dependent lytic polysaccharide monooxygenases (LPMOs); cleavage of cellulose chains with oxidation of carbons C1 and/or C4 and C-6); lytic cellulose monooxygenase (C1-hydroxylating) (EC 1.14.99.81); lytic cellulose耀_x0000__x0000__x0000__x0000__x0000_耀᧎_x000C__x0000__x0007__x0000__xFFFF__xFFFF__x0000__x0000__x0000__x0000__x0000__x0000__x0000__x0000_䧘⠅_x0000…
AA9.hmm	220	AALT_g8894	471	3.5e-57	2	219	8	225	No significant difference		AA9 (formerly GH61) proteins are copper-dependent lytic polysaccharide monooxygenases (LPMOs); cleavage of cellulose chains with oxidation of carbons C1 and/or C4 and C-6); lytic cellulose monooxygenase (C1-hydroxylating) (EC 1.14.99.82); lytic cellulose耀_x0000__x0000_Ă_x0000__x0000_耀᧎_x000C__x0000__x0007__x0000__xFFFF__xFFFF__x0000__x0000__x0000__x0000__x0000__x0000__x0000__x0000_⅘⠅_x0000__x000…
AA9.hmm	220	AALT_g9557	251	4.1e-68	2	219	3	225	No significant difference		AA9 (formerly GH61) proteins are copper-dependent lytic polysaccharide monooxygenases (LPMOs); cleavage of cellulose chains with oxidation of carbons C1 and/or C4 and C-6); lytic cellulose monooxygenase (C1-hydroxylating) (EC 1.14.99.83); lytic cellulose耀_x0000__x0000__x0000__x0000__x0000_耀᧎_x000C__x0000__x0007__x0000__xFFFF__xFFFF__x0000__x0000__x0000__x0000__x0000__x0000__x0000__x0000_夈⠅_x0000…
AA9.hmm	220	AALT_g9733	345	2.2e-66	3	219	10	234	No significant difference		AA9 (formerly GH61) proteins are copper-dependent lytic polysaccharide monooxygenases (LPMOs); cleavage of cellulose chains with oxidation of carbons C1 and/or C4 and C-6); lytic cellulose monooxygenase (C1-hydroxylating) (EC 1.14.99.84); lytic cellulose耀_x0000__x0000__x0000__x0000__x0000_耀᧎_x000C__x0000__x0007__x0000__xFFFF__xFFFF__x0000__x0000__x0000__x0000__x0000__x0000__x0000__x0000_宐⠅_x0000…
AA9.hmm	220	AALT_g9923	227	5.6e-23	3	137	8	149	No significant difference		AA9 (formerly GH61) proteins are copper-dependent lytic polysaccharide monooxygenases (LPMOs); cleavage of cellulose chains with oxidation of carbons C1 and/or C4 and C-6); lytic cellulose monooxygenase (C1-hydroxylating) (EC 1.14.99.85); lytic cellulose耀_x0000__x0000__x0000__x0000__x0000_耀᧎_x000C__x0000__x0007__x0000__xFFFF__xFFFF__x0000__x0000__x0000__x0000__x0000__x0000__x0000__x0000_㾸⠅_x0000…
AA9.hmm	220	AALT_g9975	221	1e-67	3	219	6	204	No significant difference		AA9 (formerly GH61) proteins are copper-dependent lytic polysaccharide monooxygenases (LPMOs); cleavage of cellulose chains with oxidation of carbons C1 and/or C4 and C-6); lytic cellulose monooxygenase (C1-hydroxylating) (EC 1.14.99.86); lytic cellulose耀_x0000__x0000__x0000__x0000__x0000_耀᧎_x000C__x0000__x0007__x0000__xFFFF__xFFFF__x0000__x0000__x0000__x0000__x0000__x0000__x0000__x0000_宐⠅_x0000…
CBM1.hmm	29	AALT_g6037	326	3.9e-16	1	29	293	321	-5.43247	1.69e-09	Modules of approx. 40 residues found almost exclusively in fungi. The cellulose-binding function has been demonstrated in many cases, and appears to be mediated by three aromatic residues separated by about 10.4 angstrom and which form a flat surface. The only non-fungal occurence of CBM1 is in an algal non-hydrolytic polysaccharide-binding protein which is composed of four repeated CBM1 modules.…
CBM20.hmm	90	AALT_g10264	1091	4e-24	1	83	286	371	No significant difference		The granular starch-binding function has been demonstrated in several cases. Interact strongly with cyclodextrins. Often designated as starch-binding domains (SBD).
CBM20.hmm	90	AALT_g4510	585	1.9e-26	1	88	485	575	No significant difference		The granular starch-binding function has been demonstrated in several cases. Interact strongly with cyclodextrins. Often designated as starch-binding domains (SBD).
CBM21.hmm	107	AALT_g1380	729	2.5e-33	3	107	326	433	No significant difference		Modules of approx. 100 residues. The granular starch-binding function has been demonstrated in one case. Sometimes designated as starch-binding domains (SBD).
CBM35.hmm	123	AALT_g6218	467	2.9e-20	1	122	23	138	No significant difference		Modules of approx. 130 residues. A module that is conserved in three Cellvibrio xylan-degrading enzymes binds to xylan and the interaction is calcium dependent, while a module from a Cellvibrio mannanase binds to decorated soluble mannans and mannooligosaccharides. A module in a Phanerochaete chrysosporium galactan 1,3-β-galactosidase binds to β-galactan.
CBM35.hmm	123	AALT_g7414	447	1.2e-16	3	121	326	442	No significant difference		Modules of approx. 131 residues. A module that is conserved in three Cellvibrio xylan-degrading enzymes binds to xylan and the interaction is calcium dependent, while a module from a Cellvibrio mannanase binds to decorated soluble mannans and mannooligosa⡆钨‏⡆闘‏_xDD88_⡆鬰‏_xDE88_⡆_xDA58_‏롰⡆_xDDE8_‏뙘⡆‏둘⡆‏뉘⡆∘‪륰⡆⭸‪周⡇Ⲹ‪며⡆⿘‪녘⡆㪨‪왨⡆㭘‪_xDA88_⡆䡨‪띘⡆㒠⁘끐⡆뭠⁚푸⡆반⁚挐⡇볐⁚檠⡇빀⁚滨⡇쁨⁚濨⡇선⁚成⡇슐⁚퍸⡆썈⁚巈⡇쐀⁚廈⡇쒸⁚晘⡇
CBM42.hmm	136	AALT_g10292	502	1.1e-52	2	135	356	495	No significant difference		Modules of approx. 160 residues found mostly at the C-terminus of GH54 catalytic domains. Binding to arabinofuranose (present in arabinoxylan) has been demonstrated.
CBM46.hmm	87	AALT_g1290	577	1.7e-20	2	87	376	462	No significant difference		Modules of approx. 100 residues, found at the C-terminus of several GH5 cellulases. Cellulose-binding function demonstrated in one case.
CBM63.hmm	78	AALT_g6813	403	5.8e-24	3	72	314	385	-7.63423	5.99e-61	The CBM63 module of Bacillus subtilis expansin EXLX1 has been shown to bind cellulose.
CBM67.hmm	176	AALT_g6869	921	1.4e-23	13	169	153	331	No significant difference		Fujimoto et al. [PMID : 23486481] disclosed the L-rhamnose binding activity and 3-D structure of the CBM67 of Streptomyces avermitilis α-L-rhamnosidase (SaRha78A);
CE1.hmm	227	AALT_g6940	889	3e-17	6	143	53	231	-1.31999	3.22e-07	arylesterase (EC 3.1.1.-); carboxyl esterase (EC 3.1.1.3); acetylcholinesterase (EC 3.1.1.7); cholinesterase (EC 3.1.1.8); sterol esterase (EC 3.1.1.13); brefeldin A esterase (EC 3.1.1.-).
CE1.hmm	227	AALT_g11680	331	9e-21	6	193	51	276	2.53856	7.33e-05	arylesterase (EC 3.1.1.-); carboxyl esterase (EC 3.1.1.3); acetylcholinesterase (EC 3.1.1.7); cholinesterase (EC 3.1.1.8); sterol esterase (EC 3.1.1.13); brefeldin A esterase (EC 3.1.2.-).
CE1.hmm	227	AALT_g1607	288	9e-51	1	225	23	283	No significant difference		arylesterase (EC 3.1.1.-); carboxyl esterase (EC 3.1.1.3); acetylcholinesterase (EC 3.1.1.7); cholinesterase (EC 3.1.1.8); sterol esterase (EC 3.1.1.13); brefeldin A esterase (EC 3.1.3.-).
CE1.hmm	227	AALT_g2183	1360	8e-17	6	155	36	199	No significant difference		arylesterase (EC 3.1.1.-); carboxyl esterase (EC 3.1.1.3); acetylcholinesterase (EC 3.1.1.7); cholinesterase (EC 3.1.1.8); sterol esterase (EC 3.1.1.13); brefeldin A esterase (EC 3.1.4.-).
CE1.hmm	227	AALT_g3523	524	5.7e-20	9	193	266	464	No significant difference		arylesterase (EC 3.1.1.-); carboxyl esterase (EC 3.1.1.3); acetylcholinesterase (EC 3.1.1.7); cholinesterase (EC 3.1.1.8); sterol esterase (EC 3.1.1.13); brefeldin A esterase (EC 3.1.5.-).
CE1.hmm	227	AALT_g4280	971	3.4e-16	10	210	431	656	No significant difference		arylesterase (EC 3.1.1.-); carboxyl esterase (EC 3.1.1.3); acetylcholinesterase (EC 3.1.1.7); cholinesterase (EC 3.1.1.8); sterol esterase (EC 3.1.1.13); brefeldin A esterase (EC 3.1.6.-).
CE1.hmm	227	AALT_g4864	293	1.9e-22	6	177	33	222	No significant difference		arylesterase (EC 3.1.1.-); carboxyl esterase (EC 3.1.1.3); acetylcholinesterase (EC 3.1.1.7); cholinesterase (EC 3.1.1.8); sterol esterase (EC 3.1.1.13); brefeldin A esterase (EC 3.1.7.-).
CE1.hmm	227	AALT_g9263	280	2.5e-18	4	141	45	176	No significant difference		arylesterase (EC 3.1.1.-); carboxyl esterase (EC 3.1.1.3); acetylcholinesterase (EC 3.1.1.7); cholinesterase (EC 3.1.1.8); sterol esterase (EC 3.1.1.13); brefeldin A esterase (EC 3.1.8.-).
CE1.hmm	227	AALT_g9924	291	3.3e-18	9	143	36	191	No significant difference		arylesterase (EC 3.1.1.-); carboxyl esterase (EC 3.1.1.3); acetylcholinesterase (EC 3.1.1.7); cholinesterase (EC 3.1.1.8); sterol esterase (EC 3.1.1.13); brefeldin A esterase (EC 3.1.9.-).
CE10.hmm	341	AALT_g8812	723	6e-17	80	316	465	695	-2.44711	1.16e-08	arylesterase (EC 3.1.1.-); carboxyl esterase (EC 3.1.1.3); acetylcholinesterase (EC 3.1.1.7); cholinesterase (EC 3.1.1.8); sterol esterase (EC 3.1.1.13); brefeldin A esterase (EC 3.1.1.-).
CE10.hmm	341	AALT_g10000	541	2.7e-33	27	193	79	268	No significant difference		arylesterase (EC 3.1.1.-); carboxyl esterase (EC 3.1.1.3); acetylcholinesterase (EC 3.1.1.7); cholinesterase (EC 3.1.1.8); sterol esterase (EC 3.1.1.13); brefeldin A esterase (EC 3.1.2.-).
CE10.hmm	341	AALT_g10212	322	6.2e-41	55	330	42	312	No significant difference		arylesterase (EC 3.1.1.-); carboxyl esterase (EC 3.1.1.3); acetylcholinesterase (EC 3.1.1.7); cholinesterase (EC 3.1.1.8); sterol esterase (EC 3.1.1.13); brefeldin A esterase (EC 3.1.3.-).
CE10.hmm	341	AALT_g10270	340	2.3e-47	60	334	45	316	No significant difference		arylesterase (EC 3.1.1.-); carboxyl esterase (EC 3.1.1.3); acetylcholinesterase (EC 3.1.1.7); cholinesterase (EC 3.1.1.8); sterol esterase (EC 3.1.1.13); brefeldin A esterase (EC 3.1.4.-).
CE10.hmm	341	AALT_g10279	347	5.1e-44	73	316	76	316	No significant difference		arylesterase (EC 3.1.1.-); carboxyl esterase (EC 3.1.1.3); acetylcholinesterase (EC 3.1.1.7); cholinesterase (EC 3.1.1.8); sterol esterase (EC 3.1.1.13); brefeldin A esterase (EC 3.1.5.-).
CE10.hmm	341	AALT_g10716	356	4.8e-48	50	338	65	354	No significant difference		arylesterase (EC 3.1.1.-); carboxyl esterase (EC 3.1.1.3); acetylcholinesterase (EC 3.1.1.7); cholinesterase (EC 3.1.1.8); sterol esterase (EC 3.1.1.13); brefeldin A esterase (EC 3.1.6.-).
CE10.hmm	341	AALT_g10799	286	5.8e-18	68	329	32	277	No significant difference		arylesterase (EC 3.1.1.-); carboxyl esterase (EC 3.1.1.3); acetylcholinesterase (EC 3.1.1.7); cholinesterase (EC 3.1.1.8); sterol esterase (EC 3.1.1.13); brefeldin A esterase (EC 3.1.7.-).
CE10.hmm	341	AALT_g10986	322	8.7e-21	44	295	26	271	No significant difference		arylesterase (EC 3.1.1.-); carboxyl esterase (EC 3.1.1.3); acetylcholinesterase (EC 3.1.1.7); cholinesterase (EC 3.1.1.8); sterol esterase (EC 3.1.1.13); brefeldin A esterase (EC 3.1.8.-).
CE10.hmm	341	AALT_g1154	542	2.2e-26	70	204	96	251	No significant difference		arylesterase (EC 3.1.1.-); carboxyl esterase (EC 3.1.1.3); acetylcholinesterase (EC 3.1.1.7); cholinesterase (EC 3.1.1.8); sterol esterase (EC 3.1.1.13); brefeldin A esterase (EC 3.1.9.-).
CE10.hmm	341	AALT_g11560	930	1.7e-27	75	218	484	648	No significant difference		arylesterase (EC 3.1.1.-); carboxyl esterase (EC 3.1.1.3); acetylcholinesterase (EC 3.1.1.7); cholinesterase (EC 3.1.1.8); sterol esterase (EC 3.1.1.13); brefeldin A esterase (EC 3.1.10.-).
CE10.hmm	341	AALT_g118	562	2.6e-31	75	208	117	271	No significant difference		arylesterase (EC 3.1.1.-); carboxyl esterase (EC 3.1.1.3); acetylcholinesterase (EC 3.1.1.7); cholinesterase (EC 3.1.1.8); sterol esterase (EC 3.1.1.13); brefeldin A esterase (EC 3.1.11.-).
CE10.hmm	341	AALT_g1198	559	1.4e-25	68	210	90	261	No significant difference		arylesterase (EC 3.1.1.-); carboxyl esterase (EC 3.1.1.3); acetylcholinesterase (EC 3.1.1.7); cholinesterase (EC 3.1.1.8); sterol esterase (EC 3.1.1.13); brefeldin A esterase (EC 3.1.12.-).
CE10.hmm	341	AALT_g1498	393	2e-27	81	322	134	373	No significant difference		arylesterase (EC 3.1.1.-); carboxyl esterase (EC 3.1.1.3); acetylcholinesterase (EC 3.1.1.7); cholinesterase (EC 3.1.1.8); sterol esterase (EC 3.1.1.13); brefeldin A esterase (EC 3.1.13.-).
CE10.hmm	341	AALT_g150	481	5.9e-16	65	291	113	406	No significant difference		arylesterase (EC 3.1.1.-); carboxyl esterase (EC 3.1.1.3); acetylcholinesterase (EC 3.1.1.7); cholinesterase (EC 3.1.1.8); sterol esterase (EC 3.1.1.13); brefeldin A esterase (EC 3.1.14.-).
CE10.hmm	341	AALT_g1859	2572	1.3e-25	63	316	2236	2547	No significant difference		arylesterase (EC 3.1.1.-); carboxyl esterase (EC 3.1.1.3); acetylcholinesterase (EC 3.1.1.7); cholinesterase (EC 3.1.1.8); sterol esterase (EC 3.1.1.13); brefeldin A esterase (EC 3.1.15.-).
CE10.hmm	341	AALT_g1916	733	4.2e-31	93	285	84	256	No significant difference		arylesterase (EC 3.1.1.-); carboxyl esterase (EC 3.1.1.3); acetylcholinesterase (EC 3.1.1.7); cholinesterase (EC 3.1.1.8); sterol esterase (EC 3.1.1.13); brefeldin A esterase (EC 3.1.16.-).
CE10.hmm	341	AALT_g2057	321	2.4e-27	69	313	22	297	No significant difference		arylesterase (EC 3.1.1.-); carboxyl esterase (EC 3.1.1.3); acetylcholinesterase (EC 3.1.1.7); cholinesterase (EC 3.1.1.8); sterol esterase (EC 3.1.1.13); brefeldin A esterase (EC 3.1.17.-).
CE10.hmm	341	AALT_g2153	574	5.9e-33	69	207	112	263	No significant difference		arylesterase (EC 3.1.1.-); carboxyl esterase (EC 3.1.1.3); acetylcholinesterase (EC 3.1.1.7); cholinesterase (EC 3.1.1.8); sterol esterase (EC 3.1.1.13); brefeldin A esterase (EC 3.1.18.-).
CE10.hmm	341	AALT_g2239	338	6.3e-21	84	334	82	335	No significant difference		arylesterase (EC 3.1.1.-); carboxyl esterase (EC 3.1.1.3); acetylcholinesterase (EC 3.1.1.7); cholinesterase (EC 3.1.1.8); sterol esterase (EC 3.1.1.13); brefeldin A esterase (EC 3.1.19.-).
CE10.hmm	341	AALT_g244	959	4.1e-51	93	335	121	502	No significant difference		arylesterase (EC 3.1.1.-); carboxyl esterase (EC 3.1.1.3); acetylcholinesterase (EC 3.1.1.7); cholinesterase (EC 3.1.1.8); sterol esterase (EC 3.1.1.13); brefeldin A esterase (EC 3.1.20.-).
CE10.hmm	341	AALT_g257	462	2.6e-16	69	272	45	251	No significant difference		arylesterase (EC 3.1.1.-); carboxyl esterase (EC 3.1.1.3); acetylcholinesterase (EC 3.1.1.7); cholinesterase (EC 3.1.1.8); sterol esterase (EC 3.1.1.13); brefeldin A esterase (EC 3.1.21.-).
CE10.hmm	341	AALT_g2575	630	8.6e-28	72	203	155	317	No significant difference		arylesterase (EC 3.1.1.-); carboxyl esterase (EC 3.1.1.3); acetylcholinesterase (EC 3.1.1.7); cholinesterase (EC 3.1.1.8); sterol esterase (EC 3.1.1.13); brefeldin A esterase (EC 3.1.22.-).
CE10.hmm	341	AALT_g281	567	1.3e-29	71	212	105	263	No significant difference		arylesterase (EC 3.1.1.-); carboxyl esterase (EC 3.1.1.3); acetylcholinesterase (EC 3.1.1.7); cholinesterase (EC 3.1.1.8); sterol esterase (EC 3.1.1.13); brefeldin A esterase (EC 3.1.23.-).
CE10.hmm	341	AALT_g3116	358	7.2e-20	130	309	138	327	No significant difference		arylesterase (EC 3.1.1.-); carboxyl esterase (EC 3.1.1.3); acetylcholinesterase (EC 3.1.1.7); cholinesterase (EC 3.1.1.8); sterol esterase (EC 3.1.1.13); brefeldin A esterase (EC 3.1.24.-).
CE10.hmm	341	AALT_g3231	541	1.7e-28	72	226	77	245	No significant difference		arylesterase (EC 3.1.1.-); carboxyl esterase (EC 3.1.1.3); acetylcholinesterase (EC 3.1.1.7); cholinesterase (EC 3.1.1.8); sterol esterase (EC 3.1.1.13); brefeldin A esterase (EC 3.1.25.-).
CE10.hmm	341	AALT_g3448	321	7.5e-55	94	325	85	309	No significant difference		arylesterase (EC 3.1.1.-); carboxyl esterase (EC 3.1.1.3); acetylcholinesterase (EC 3.1.1.7); cholinesterase (EC 3.1.1.8); sterol esterase (EC 3.1.1.13); brefeldin A esterase (EC 3.1.26.-).
CE10.hmm	341	AALT_g3484	571	1.6e-29	67	212	93	250	No significant difference		arylesterase (EC 3.1.1.-); carboxyl esterase (EC 3.1.1.3); acetylcholinesterase (EC 3.1.1.7); cholinesterase (EC 3.1.1.8); sterol esterase (EC 3.1.1.13); brefeldin A esterase (EC 3.1.27.-).
CE10.hmm	341	AALT_g385	376	4.5e-37	73	319	97	355	No significant difference		arylesterase (EC 3.1.1.-); carboxyl esterase (EC 3.1.1.3); acetylcholinesterase (EC 3.1.1.7); cholinesterase (EC 3.1.1.8); sterol esterase (EC 3.1.1.13); brefeldin A esterase (EC 3.1.28.-).
CE10.hmm	341	AALT_g4452	593	4.2e-32	37	208	67	252	No significant difference		arylesterase (EC 3.1.1.-); carboxyl esterase (EC 3.1.1.3); acetylcholinesterase (EC 3.1.1.7); cholinesterase (EC 3.1.1.8); sterol esterase (EC 3.1.1.13); brefeldin A esterase (EC 3.1.29.-).
CE10.hmm	341	AALT_g4477	493	2.3e-31	48	185	64	210	No significant difference		arylesterase (EC 3.1.1.-); carboxyl esterase (EC 3.1.1.3); acetylcholinesterase (EC 3.1.1.7); cholinesterase (EC 3.1.1.8); sterol esterase (EC 3.1.1.13); brefeldin A esterase (EC 3.1.30.-).
CE10.hmm	341	AALT_g5066	449	2.5e-45	53	337	39	412	No significant difference		arylesterase (EC 3.1.1.-); carboxyl esterase (EC 3.1.1.3); acetylcholinesterase (EC 3.1.1.7); cholinesterase (EC 3.1.1.8); sterol esterase (EC 3.1.1.13); brefeldin A esterase (EC 3.1.31.-).
CE10.hmm	341	AALT_g5358	545	4.4e-29	79	250	90	289	No significant difference		arylesterase (EC 3.1.1.-); carboxyl esterase (EC 3.1.1.3); acetylcholinesterase (EC 3.1.1.7); cholinesterase (EC 3.1.1.8); sterol esterase (EC 3.1.1.13); brefeldin A esterase (EC 3.1.32.-).
CE10.hmm	341	AALT_g6051	336	3.1e-54	60	329	60	324	No significant difference		arylesterase (EC 3.1.1.-); carboxyl esterase (EC 3.1.1.3); acetylcholinesterase (EC 3.1.1.7); cholinesterase (EC 3.1.1.8); sterol esterase (EC 3.1.1.13); brefeldin A esterase (EC 3.1.33.-).
CE10.hmm	341	AALT_g6198	326	9.3e-47	80	331	66	314	No significant difference		arylesterase (EC 3.1.1.-); carboxyl esterase (EC 3.1.1.3); acetylcholinesterase (EC 3.1.1.7); cholinesterase (EC 3.1.1.8); sterol esterase (EC 3.1.1.13); brefeldin A esterase (EC 3.1.34.-).
CE10.hmm	341	AALT_g636	1221	3.7e-34	75	208	224	370	No significant difference		arylesterase (EC 3.1.1.-); carboxyl esterase (EC 3.1.1.3); acetylcholinesterase (EC 3.1.1.7); cholinesterase (EC 3.1.1.8); sterol esterase (EC 3.1.1.13); brefeldin A esterase (EC 3.1.35.-).
CE10.hmm	341	AALT_g6548	490	2e-45	42	316	84	406	No significant difference		arylesterase (EC 3.1.1.-); carboxyl esterase (EC 3.1.1.3); acetylcholinesterase (EC 3.1.1.7); cholinesterase (EC 3.1.1.8); sterol esterase (EC 3.1.1.13); brefeldin A esterase (EC 3.1.36.-).
CE10.hmm	341	AALT_g6722	569	1.7e-29	74	202	96	245	No significant difference		arylesterase (EC 3.1.1.-); carboxyl esterase (EC 3.1.1.3); acetylcholinesterase (EC 3.1.1.7); cholinesterase (EC 3.1.1.8); sterol esterase (EC 3.1.1.13); brefeldin A esterase (EC 3.1.37.-).
CE10.hmm	341	AALT_g6865	359	5.5e-55	52	332	45	342	No significant difference		arylesterase (EC 3.1.1.-); carboxyl esterase (EC 3.1.1.3); acetylcholinesterase (EC 3.1.1.7); cholinesterase (EC 3.1.1.8); sterol esterase (EC 3.1.1.13); brefeldin A esterase (EC 3.1.38.-).
CE10.hmm	341	AALT_g6956	335	8.5e-40	45	334	49	329	No significant difference		arylesterase (EC 3.1.1.-); carboxyl esterase (EC 3.1.1.3); acetylcholinesterase (EC 3.1.1.7); cholinesterase (EC 3.1.1.8); sterol esterase (EC 3.1.1.13); brefeldin A esterase (EC 3.1.39.-).
CE10.hmm	341	AALT_g7013	593	2.3e-32	74	213	109	259	No significant difference		arylesterase (EC 3.1.1.-); carboxyl esterase (EC 3.1.1.3); acetylcholinesterase (EC 3.1.1.7); cholinesterase (EC 3.1.1.8); sterol esterase (EC 3.1.1.13); brefeldin A esterase (EC 3.1.40.-).
CE10.hmm	341	AALT_g7081	380	2.9e-31	75	336	20	371	No significant difference		arylesterase (EC 3.1.1.-); carboxyl esterase (EC 3.1.1.3); acetylcholinesterase (EC 3.1.1.7); cholinesterase (EC 3.1.1.8); sterol esterase (EC 3.1.1.13); brefeldin A esterase (EC 3.1.41.-).
CE10.hmm	341	AALT_g7749	734	1.7e-16	78	315	474	702	No significant difference		arylesterase (EC 3.1.1.-); carboxyl esterase (EC 3.1.1.3); acetylcholinesterase (EC 3.1.1.7); cholinesterase (EC 3.1.1.8); sterol esterase (EC 3.1.1.13); brefeldin A esterase (EC 3.1.42.-).
CE10.hmm	341	AALT_g7814	557	1.9e-29	79	216	102	260	No significant difference		arylesterase (EC 3.1.1.-); carboxyl esterase (EC 3.1.1.3); acetylcholinesterase (EC 3.1.1.7); cholinesterase (EC 3.1.1.8); sterol esterase (EC 3.1.1.13); brefeldin A esterase (EC 3.1.43.-).
CE10.hmm	341	AALT_g8717	553	8.9e-29	90	226	111	260	No significant difference		arylesterase (EC 3.1.1.-); carboxyl esterase (EC 3.1.1.3); acetylcholinesterase (EC 3.1.1.7); cholinesterase (EC 3.1.1.8); sterol esterase (EC 3.1.1.13); brefeldin A esterase (EC 3.1.44.-).
CE10.hmm	341	AALT_g9267	1391	9.8e-41	75	335	792	1248	No significant difference		arylesterase (EC 3.1.1.-); carboxyl esterase (EC 3.1.1.3); acetylcholinesterase (EC 3.1.1.7); cholinesterase (EC 3.1.1.8); sterol esterase (EC 3.1.1.13); brefeldin A esterase (EC 3.1.45.-).
CE10.hmm	341	AALT_g9288	603	1.2e-22	60	208	99	281	No significant difference		arylesterase (EC 3.1.1.-); carboxyl esterase (EC 3.1.1.3); acetylcholinesterase (EC 3.1.1.7); cholinesterase (EC 3.1.1.8); sterol esterase (EC 3.1.1.13); brefeldin A esterase (EC 3.1.46.-).
CE10.hmm	341	AALT_g9744	567	1.1e-31	65	185	93	230	No significant difference		arylesterase (EC 3.1.1.-); carboxyl esterase (EC 3.1.1.3); acetylcholinesterase (EC 3.1.1.7); cholinesterase (EC 3.1.1.8); sterol esterase (EC 3.1.1.13); brefeldin A esterase (EC 3.1.47.-).
CE12.hmm	210	AALT_g6430	299	2.3e-33	1	205	39	259	No significant difference		pectin acetylesterase (EC 3.1.1.-); rhamnogalacturonan acetylesterase (EC 3.1.1.-); acetyl xylan esterase (EC 3.1.1.72)
CE12.hmm	210	AALT_g6560	267	8.2e-45	1	210	30	242	No significant difference		pectin acetylesterase (EC 3.1.1.-); rhamnogalacturonan acetylesterase (EC 3.1.1.-); acetyl xylan esterase (EC 3.1.1.73)
CE12.hmm	210	AALT_g7191	256	2.3e-46	3	208	30	222	No significant difference		pectin acetylesterase (EC 3.1.1.-); rhamnogalacturonan acetylesterase (EC 3.1.1.-); acetyl xylan esterase (EC 3.1.1.74)
CE12.hmm	210	AALT_g8608	255	2.5e-44	4	208	31	224	No significant difference		pectin acetylesterase (EC 3.1.1.-); rhamnogalacturonan acetylesterase (EC 3.1.1.-); acetyl xylan esterase (EC 3.1.1.75)
CE15.hmm	269	AALT_g4648	433	7.2e-85	1	268	57	372	No significant difference		4-O-methyl-glucuronoyl methylesterase (EC 3.1.1.-)
CE15.hmm	269	AALT_g6708	392	5.1e-86	1	268	41	361	No significant difference		4-O-methyl-glucuronoyl methylesterase (EC 3.1.2.-)
CE16.hmm	267	AALT_g1991	342	8.3e-65	1	266	39	334	No significant difference		acetylesterase (EC 3.1.1.6) active on various carbohydrate acetyl esters
CE16.hmm	267	AALT_g4776	357	1.4e-75	1	266	32	340	No significant difference		acetylesterase (EC 3.1.1.7) active on various carbohydrate acetyl esters
CE16.hmm	267	AALT_g544	325	2.4e-74	1	266	35	317	No significant difference		acetylesterase (EC 3.1.1.8) active on various carbohydrate acetyl esters
CE2.hmm	209	AALT_g3614	349	5.8e-54	1	208	127	341	No significant difference		acetyl xylan esterase (EC 3.1.1.72)
CE3.hmm	194	AALT_g10488	288	6.2e-32	1	127	27	177	No significant difference		acetyl xylan esterase (EC 3.1.1.72).
CE3.hmm	194	AALT_g10488	288	5.8e-18	120	193	194	266	No significant difference		acetyl xylan esterase (EC 3.1.1.73).
CE3.hmm	194	AALT_g3798	649	7.4e-46	1	194	432	629	No significant difference		acetyl xylan esterase (EC 3.1.1.74).
CE3.hmm	194	AALT_g4675	236	1.8e-63	1	192	33	227	No significant difference		acetyl xylan esterase (EC 3.1.1.75).
CE3.hmm	194	AALT_g6330	249	1.1e-57	1	192	42	235	No significant difference		acetyl xylan esterase (EC 3.1.1.76).
CE3.hmm	194	AALT_g8455	249	7.9e-46	1	192	24	220	No significant difference		acetyl xylan esterase (EC 3.1.1.77).
CE4.hmm	130	AALT_g10286	611	4.3e-29	6	124	308	438	-1.83772	1.54e-09	acetyl xylan esterase (EC 3.1.1.72); chitin deacetylase (EC 3.5.1.41); chitooligosaccharide deacetylase (EC 3.5.1.-); peptidoglycan GlcNAc deacetylase (EC 3.5.1.-); peptidoglycan N-acetylmuramic acid deacetylase (EC 3.5.1.-)
CE4.hmm	130	AALT_g11132	920	1.8e-28	7	125	140	265	No significant difference		acetyl xylan esterase (EC 3.1.1.72); chitin deacetylase (EC 3.5.1.41); chitooligosaccharide deacetylase (EC 3.5.1.-); peptidoglycan GlcNAc deacetylase (EC 3.5.1.-); peptidoglycan N-acetylmuramic acid deacetylase (EC 3.5.2.-)
CE4.hmm	130	AALT_g1402	292	3e-23	24	127	29	133	No significant difference		acetyl xylan esterase (EC 3.1.1.72); chitin deacetylase (EC 3.5.1.41); chitooligosaccharide deacetylase (EC 3.5.1.-); peptidoglycan GlcNAc deacetylase (EC 3.5.1.-); peptidoglycan N-acetylmuramic acid deacetylase (EC 3.5.3.-)
CE4.hmm	130	AALT_g2365	772	4.4e-17	7	115	567	682	No significant difference		acetyl xylan esterase (EC 3.1.1.72); chitin deacetylase (EC 3.5.1.41); chitooligosaccharide deacetylase (EC 3.5.1.-); peptidoglycan GlcNAc deacetylase (EC 3.5.1.-); peptidoglycan N-acetylmuramic acid deacetylase (EC 3.5.4.-)
CE4.hmm	130	AALT_g3492	487	3.3e-22	7	124	36	157	No significant difference		acetyl xylan esterase (EC 3.1.1.72); chitin deacetylase (EC 3.5.1.41); chitooligosaccharide deacetylase (EC 3.5.1.-); peptidoglycan GlcNAc deacetylase (EC 3.5.1.-); peptidoglycan N-acetylmuramic acid deacetylase (EC 3.5.5.-)
CE4.hmm	130	AALT_g4657	2575	5.2e-26	6	125	145	276	No significant difference		acetyl xylan esterase (EC 3.1.1.72); chitin deacetylase (EC 3.5.1.41); chitooligosaccharide deacetylase (EC 3.5.1.-); peptidoglycan GlcNAc deacetylase (EC 3.5.1.-); peptidoglycan N-acetylmuramic acid deacetylase (EC 3.5.6.-)
CE4.hmm	130	AALT_g5252	589	3.4e-28	7	125	147	277	No significant difference		acetyl xylan esterase (EC 3.1.1.72); chitin deacetylase (EC 3.5.1.41); chitooligosaccharide deacetylase (EC 3.5.1.-); peptidoglycan GlcNAc deacetylase (EC 3.5.1.-); peptidoglycan N-acetylmuramic acid deacetylase (EC 3.5.7.-)
CE4.hmm	130	AALT_g5336	318	3e-18	24	127	35	140	No significant difference		acetyl xylan esterase (EC 3.1.1.72); chitin deacetylase (EC 3.5.1.41); chitooligosaccharide deacetylase (EC 3.5.1.-); peptidoglycan GlcNAc deacetylase (EC 3.5.1.-); peptidoglycan N-acetylmuramic acid deacetylase (EC 3.5.8.-)
CE4.hmm	130	AALT_g558	309	9e-19	23	127	44	149	No significant difference		acetyl xylan esterase (EC 3.1.1.72); chitin deacetylase (EC 3.5.1.41); chitooligosaccharide deacetylase (EC 3.5.1.-); peptidoglycan GlcNAc deacetylase (EC 3.5.1.-); peptidoglycan N-acetylmuramic acid deacetylase (EC 3.5.9.-)
CE4.hmm	130	AALT_g578	1894	1.5e-29	7	127	465	595	No significant difference		acetyl xylan esterase (EC 3.1.1.72); chitin deacetylase (EC 3.5.1.41); chitooligosaccharide deacetylase (EC 3.5.1.-); peptidoglycan GlcNAc deacetylase (EC 3.5.1.-); peptidoglycan N-acetylmuramic acid deacetylase (EC 3.5.10.-)
CE4.hmm	130	AALT_g6204	494	1.2e-29	6	125	144	272	No significant difference		acetyl xylan esterase (EC 3.1.1.72); chitin deacetylase (EC 3.5.1.41); chitooligosaccharide deacetylase (EC 3.5.1.-); peptidoglycan GlcNAc deacetylase (EC 3.5.1.-); peptidoglycan N-acetylmuramic acid deacetylase (EC 3.5.11.-)
CE4.hmm	130	AALT_g8066	269	1e-23	6	129	71	200	No significant difference		acetyl xylan esterase (EC 3.1.1.72); chitin deacetylase (EC 3.5.1.41); chitooligosaccharide deacetylase (EC 3.5.1.-); peptidoglycan GlcNAc deacetylase (EC 3.5.1.-); peptidoglycan N-acetylmuramic acid deacetylase (EC 3.5.12.-)
CE4.hmm	130	AALT_g8185	253	3.4e-23	8	125	44	166	No significant difference		acetyl xylan esterase (EC 3.1.1.72); chitin deacetylase (EC 3.5.1.41); chitooligosaccharide deacetylase (EC 3.5.1.-); peptidoglycan GlcNAc deacetylase (EC 3.5.1.-); peptidoglycan N-acetylmuramic acid deacetylase (EC 3.5.13.-)
CE5.hmm	189	AALT_g1915	370	4.7e-41	1	187	197	364	-4.01395	1.02e-09	acetyl xylan esterase (EC 3.1.1.72); cutinase (EC 3.1.1.74)
CE5.hmm	189	AALT_g8018	227	2.6e-29	1	186	30	221	-3.95272	2.16e-07	acetyl xylan esterase (EC 3.1.1.72); cutinase (EC 3.1.1.75)
CE5.hmm	189	AALT_g1519	324	1.5e-35	1	188	30	233	No significant difference		acetyl xylan esterase (EC 3.1.1.72); cutinase (EC 3.1.1.76)
CE5.hmm	189	AALT_g333	344	1e-36	2	187	46	258	No significant difference		acetyl xylan esterase (EC 3.1.1.72); cutinase (EC 3.1.1.77)
CE5.hmm	189	AALT_g3545	318	1.5e-36	1	186	36	250	No significant difference		acetyl xylan esterase (EC 3.1.1.72); cutinase (EC 3.1.1.78)
CE5.hmm	189	AALT_g380	377	6e-30	1	188	33	234	No significant difference		acetyl xylan esterase (EC 3.1.1.72); cutinase (EC 3.1.1.79)
CE5.hmm	189	AALT_g4174	386	7.9e-37	1	189	36	244	No significant difference		acetyl xylan esterase (EC 3.1.1.72); cutinase (EC 3.1.1.80)
CE5.hmm	189	AALT_g4955	233	5.3e-41	1	188	51	228	No significant difference		acetyl xylan esterase (EC 3.1.1.72); cutinase (EC 3.1.1.81)
CE5.hmm	189	AALT_g4976	238	1.2e-42	1	188	56	233	No significant difference		acetyl xylan esterase (EC 3.1.1.72); cutinase (EC 3.1.1.82)
CE5.hmm	189	AALT_g5432	251	3e-42	1	188	77	249	No significant difference		acetyl xylan esterase (EC 3.1.1.72); cutinase (EC 3.1.1.83)
CE5.hmm	189	AALT_g7415	234	1e-39	2	188	30	199	No significant difference		acetyl xylan esterase (EC 3.1.1.72); cutinase (EC 3.1.1.84)
CE5.hmm	189	AALT_g9279	229	4.5e-41	1	188	26	225	No significant difference		acetyl xylan esterase (EC 3.1.1.72); cutinase (EC 3.1.1.85)
CE5.hmm	189	AALT_g9295	252	7.8e-40	2	188	41	214	No significant difference		acetyl xylan esterase (EC 3.1.1.72); cutinase (EC 3.1.1.86)
CE5.hmm	189	AALT_g943	253	6e-30	1	187	47	250	No significant difference		acetyl xylan esterase (EC 3.1.1.72); cutinase (EC 3.1.1.87)
CE8.hmm	288	AALT_g10462	337	2.5e-74	4	271	35	310	No significant difference		pectin methylesterase (EC 3.1.1.11).
CE8.hmm	288	AALT_g121	385	1.9e-56	10	281	47	358	No significant difference		pectin methylesterase (EC 3.1.1.12).
CE8.hmm	288	AALT_g2070	1917	4.3e-32	2	285	51	335	No significant difference		pectin methylesterase (EC 3.1.1.13).
CE8.hmm	288	AALT_g2070	1917	6e-67	3	286	430	727	No significant difference		pectin methylesterase (EC 3.1.1.14).
CE8.hmm	288	AALT_g2070	1917	1.5e-57	2	262	790	1072	No significant difference		pectin methylesterase (EC 3.1.1.15).
CE8.hmm	288	AALT_g2070	1917	5.3e-66	7	286	1155	1444	No significant difference		pectin methylesterase (EC 3.1.1.16).
CE8.hmm	288	AALT_g4973	337	3.1e-79	7	275	39	315	No significant difference		pectin methylesterase (EC 3.1.1.17).
CE9.hmm	373	AALT_g3834	414	6.4e-92	1	373	8	392	No significant difference		N-acetylglucosamine 6-phosphate deacetylase (EC 3.5.1.25); N-acetylglucosamine 6-phosphate deacetylase (EC 3.5.1.80)
CE9.hmm	373	AALT_g4761	433	4.4e-118	1	362	18	403	No significant difference		N-acetylglucosamine 6-phosphate deacetylase (EC 3.5.1.25); N-acetylglucosamine 6-phosphate deacetylase (EC 3.5.1.81)
GH1.hmm	429	AALT_g10142	635	4.8e-97	4	427	167	629	No significant difference		β-glucosidase (EC 3.2.1.21); β-galactosidase (EC 3.2.1.23); β-mannosidase (EC 3.2.1.25); β-glucuronidase (EC 3.2.1.31); β-xylosidase (EC 3.2.1.37); β-D-fucosidase (EC 3.2.1.38); phlorizin hydrolase (EC 3.2.1.62); exo-β-1,4-glucanase (EC 3.2.1.74); 6-phospho-β-galactosidase (EC 3.2.1.85); 6-phospho-β-glucosidase (EC 3.2.1.86); strictosidine β-glucosidase (EC 3.2.1.105); lactase (EC 3.2.1.108); amy…
GH1.hmm	429	AALT_g1966	1308	2.9e-119	4	426	110	582	No significant difference		β-glucosidase (EC 3.2.1.21); β-galactosidase (EC 3.2.1.23); β-mannosidase (EC 3.2.1.25); β-glucuronidase (EC 3.2.1.31); β-xylosidase (EC 3.2.1.37); β-D-fucosidase (EC 3.2.1.38); phlorizin hydrolase (EC 3.2.1.62); exo-β-1,4-glucanase (EC 3.2.1.74); 7-phosp牲ｲ_x0000__x0000_슂￪슂￪슂￪슂￪슂￪슂￪슂￪슂￪슂￪_x0000__x0000_牲ｲ_xFFFF__xFFFF__xFFFF__xFFFF__xFFFF__xFFFF__xFFFF__xFFFF__xFFFF__xFFFF__xFFFF__xFFFF__xFFFF__xF…
GH1.hmm	429	AALT_g9906	481	5.4e-161	3	425	4	474	No significant difference		β-glucosidase (EC 3.2.1.21); β-galactosidase (EC 3.2.1.23); β-mannosidase (EC 3.2.1.25); β-glucuronidase (EC 3.2.1.31); β-xylosidase (EC 3.2.1.37); β-D-fucosidase (EC 3.2.1.38); phlorizin hydrolase (EC 3.2.1.62); exo-β-1,4-glucanase (EC 3.2.1.74); 8-phosp-β-galactosidase (EC 3.2.1.85); 6-phospho-β-glucosidase (EC 3.2.1.86); strictosidine β-glucosidase (EC 3.2.1.105); lactase (EC 3.2.1.108); amygd…
GH10.hmm	303	AALT_g5738	427	1.8e-99	1	301	128	422	-3.05913	2.13e-30	endo-1,4-β-xylanase (EC 3.2.1.8); endo-1,3-β-xylanase (EC 3.2.1.32); tomatinase (EC 3.2.1.-); xylan endotransglycosylase (EC 2.4.2.-)
GH10.hmm	303	AALT_g2220	332	6.7e-103	2	302	36	328	-2.8809	0.00508753	endo-1,4-β-xylanase (EC 3.2.1.8); endo-1,3-β-xylanase (EC 3.2.1.32); tomatinase (EC 3.2.1.-); xylan endotransglycosylase (EC 2.4.3.-)
GH10.hmm	303	AALT_g11452	346	1.8e-77	5	300	41	334	No significant difference		endo-1,4-β-xylanase (EC 3.2.1.8); endo-1,3-β-xylanase (EC 3.2.1.32); tomatinase (EC 3.2.1.-); xylan endotransglycosylase (EC 2.4.4.-)
GH10.hmm	303	AALT_g2997	362	3.7e-93	2	302	38	351	No significant difference		endo-1,4-β-xylanase (EC 3.2.1.8); endo-1,3-β-xylanase (EC 3.2.1.32); tomatinase (EC 3.2.1.-); xylan endotransglycosylase (EC 2.4.5.-)
GH10.hmm	303	AALT_g3526	344	1.2e-82	6	302	34	332	No significant difference		endo-1,4-β-xylanase (EC 3.2.1.8); endo-1,3-β-xylanase (EC 3.2.1.32); tomatinase (EC 3.2.1.-); xylan endotransglycosylase (EC 2.4.6.-)
GH10.hmm	303	AALT_g4631	354	1.9e-100	2	302	31	346	No significant difference		endo-1,4-β-xylanase (EC 3.2.1.8); endo-1,3-β-xylanase (EC 3.2.1.32); tomatinase (EC 3.2.1.-); xylan endotransglycosylase (EC 2.4.7.-)
GH10.hmm	303	AALT_g7521	357	2.5e-98	2	302	31	346	No significant difference		endo-1,4-β-xylanase (EC 3.2.1.8); endo-1,3-β-xylanase (EC 3.2.1.32); tomatinase (EC 3.2.1.-); xylan endotransglycosylase (EC 2.4.8.-)
GH105.hmm	332	AALT_g7359	385	7.9e-92	7	332	35	380	-1.17743	0.00793015	unsaturated rhamnogalacturonyl hydrolase (EC 3.2.1.172); d-4,5-unsaturated β-glucuronyl hydrolase (EC 3.2.1.-); d-4,5-unsaturated α-galacturonidase (EC 3.2.1.-)
GH105.hmm	332	AALT_g1211	379	1.3e-105	9	332	49	375	No significant difference		unsaturated rhamnogalacturonyl hydrolase (EC 3.2.1.172); d-4,5-unsaturated β-glucuronyl hydrolase (EC 3.2.1.-); d-4,5-unsaturated α-galacturonidase (EC 3.2.2.-)
GH105.hmm	332	AALT_g5478	914	1.2e-22	79	297	105	328	No significant difference		unsaturated rhamnogalacturonyl hydrolase (EC 3.2.1.172); d-4,5-unsaturated β-glucuronyl hydrolase (EC 3.2.1.-); d-4,5-unsaturated α-galacturonidase (EC 3.2.3.-)
GH105.hmm	332	AALT_g6095	369	5.6e-78	20	332	28	365	No significant difference		unsaturated rhamnogalacturonyl hydrolase (EC 3.2.1.172); d-4,5-unsaturated β-glucuronyl hydrolase (EC 3.2.1.-); d-4,5-unsaturated α-galacturonidase (EC 3.2.4.-)
GH109.hmm	126	AALT_g5679	443	4.6e-17	2	125	8	131	No significant difference		α-N-acetylgalactosaminidase (EC 3.2.1.49)
GH109.hmm	126	AALT_g5717	1058	4.3e-16	2	125	9	132	No significant difference		α-N-acetylgalactosaminidase (EC 3.2.1.50)
GH11.hmm	177	AALT_g9548	221	3.6e-54	5	172	43	210	-3.70616	1.41e-27	endo-β-1,4-xylanase (EC 3.2.1.8); endo-β-1,3-xylanase (EC 3.2.1.32)
GH11.hmm	177	AALT_g1375	232	2.5e-76	1	177	50	227	-3.24091	0.000646432	endo-β-1,4-xylanase (EC 3.2.1.8); endo-β-1,3-xylanase (EC 3.2.1.33)
GH11.hmm	177	AALT_g9669	232	1.9e-74	1	176	51	226	-1.42308	0.00629014	endo-β-1,4-xylanase (EC 3.2.1.8); endo-β-1,3-xylanase (EC 3.2.1.34)
GH11.hmm	177	AALT_g1334	262	1.2e-48	2	141	43	184	No significant difference		endo-β-1,4-xylanase (EC 3.2.1.8); endo-β-1,3-xylanase (EC 3.2.1.35)
GH11.hmm	177	AALT_g8883	380	3.2e-74	1	177	47	223	No significant difference		endo-β-1,4-xylanase (EC 3.2.1.8); endo-β-1,3-xylanase (EC 3.2.1.36)
GH114.hmm	190	AALT_g9839	335	3.4e-71	1	190	74	270	-1.88312	0.00539355	endo-α-1,4-polygalactosaminidase (EC 3.2.1.109)
GH114.hmm	190	AALT_g7836	284	2.1e-65	14	190	10	185	No significant difference		endo-α-1,4-polygalactosaminidase (EC 3.2.1.110)
GH115.hmm	697	AALT_g2183	1360	6.1e-197	13	589	385	1002	No significant difference		xylan α-1,2-glucuronidase (3.2.1.131); α-(4-O-methyl)-glucuronidase (3.2.1.-)
GH115.hmm	697	AALT_g9746	1024	5.2e-238	5	599	42	698	No significant difference		xylan α-1,2-glucuronidase (3.2.1.131); α-(4-O-methyl)-glucuronidase (3.2.2.-)
GH12.hmm	156	AALT_g6036	239	7.1e-47	2	155	90	236	No significant difference		endoglucanase (EC 3.2.1.4); xyloglucan hydrolase (EC 3.2.1.151); β-1,3-1,4-glucanase (EC 3.2.1.73); xyloglucan endotransglycosylase (EC 2.4.1.207)
GH12.hmm	156	AALT_g7707	272	5.5e-29	2	143	116	260	No significant difference		endoglucanase (EC 3.2.1.4); xyloglucan hydrolase (EC 3.2.1.151); β-1,3-1,4-glucanase (EC 3.2.1.73); xyloglucan endotransglycosylase (EC 2.4.1.208)
GH12.hmm	156	AALT_g7897	239	3.4e-48	3	155	90	236	No significant difference		endoglucanase (EC 3.2.1.4); xyloglucan hydrolase (EC 3.2.1.151); β-1,3-1,4-glucanase (EC 3.2.1.73); xyloglucan endotransglycosylase (EC 2.4.1.209)
GH12.hmm	156	AALT_g859	252	2.6e-36	2	155	96	249	No significant difference		endoglucanase (EC 3.2.1.4); xyloglucan hydrolase (EC 3.2.1.151); β-1,3-1,4-glucanase (EC 3.2.1.73); xyloglucan endotransglycosylase (EC 2.4.1.210)
GH12.hmm	156	AALT_g9608	1233	6.5e-40	3	151	98	239	No significant difference		endoglucanase (EC 3.2.1.4); xyloglucan hydrolase (EC 3.2.1.151); β-1,3-1,4-glucanase (EC 3.2.1.73); xyloglucan endotransglycosylase (EC 2.4.1.211)
GH125.hmm	402	AALT_g9555	514	1.5e-162	1	402	72	498	-1.39116	0.000208165	exo-α-1,6-mannosidase (EC 3.2.1.-)
GH125.hmm	402	AALT_g10654	1217	5.5e-146	5	402	770	1201	No significant difference		exo-α-1,6-mannosidase (EC 3.2.2.-)
GH125.hmm	402	AALT_g8832	549	2.6e-160	1	402	96	527	No significant difference		exo-α-1,6-mannosidase (EC 3.2.3.-)
GH128.hmm	224	AALT_g10368	319	7.8e-58	6	224	65	292	No significant difference		β-1,3-glucanase (EC 3.2.1.39)
GH128.hmm	224	AALT_g4843	336	1.4e-53	5	224	53	294	No significant difference		β-1,3-glucanase (EC 3.2.1.40)
GH128.hmm	224	AALT_g7138	262	5.1e-57	8	208	25	234	No significant difference		β-1,3-glucanase (EC 3.2.1.41)
GH128.hmm	224	AALT_g7910	274	3.2e-63	6	223	51	269	No significant difference		β-1,3-glucanase (EC 3.2.1.42)
GH128.hmm	224	AALT_g8518	472	3.7e-55	7	224	252	467	No significant difference		β-1,3-glucanase (EC 3.2.1.43)
GH128.hmm	224	AALT_g9092	1119	3.3e-64	6	224	50	275	No significant difference		β-1,3-glucanase (EC 3.2.1.44)
GH13_1.hmm	304	AALT_g4510	585	5.2e-104	1	304	59	342	No significant difference		α-amylase (EC 3.2.1.1); pullulanase (EC 3.2.1.41); cyclomaltodextrin glucanotransferase (EC 2.4.1.19); cyclomaltodextrinase (EC 3.2.1.54); trehalose-6-phosphate hydrolase (EC 3.2.1.93); oligo-α-glucosidase (EC 3.2.1.10); maltogenic amylase (EC 3.2.1.133); neopullulanase (EC 3.2.1.135); α-glucosidase (EC 3.2.1.20); maltotetraose-forming α-amylase (EC 3.2.1.60); isoamylase (EC 3.2.1.68); glucodextr…
GH13_25.hmm	448	AALT_g10815	1562	1.2e-219	2	448	1087	1541	No significant difference		α-amylase (EC 3.2.1.1); pullulanase (EC 3.2.1.41); cyclomaltodextrin glucanotransferase (EC 2.4.1.19); cyclomaltodextrinase (EC 3.2.1.54); trehalose-6-phosphate hydrolase (EC 3.2.1.93); oligo-α-glucosidase (EC 3.2.1.10); maltogenic amylase (EC 3.2.1.134);eopullulanase (EC 3.2.1.135); α-glucosidase (EC 3.2.1.20); maltotetraose-forming α-amylase (EC 3.2.1.60); isoamylase (EC 3.2.1.68); glucodextran…
GH13_40.hmm	360	AALT_g6416	588	1.8e-171	1	359	36	403	No significant difference		α-amylase (EC 3.2.1.1); pullulanase (EC 3.2.1.41); cyclomaltodextrin glucanotransferase (EC 2.4.1.19); cyclomaltodextrinase (EC 3.2.1.54); trehalose-6-phosphate hydrolase (EC 3.2.1.93); oligo-α-glucosidase (EC 3.2.1.10); maltogenic amylase (EC 3.2.1.135); neopullulanase (EC 3.2.1.135); α-glucosidase (EC 3.2.1.20); maltotetraose-forming α-amylase (EC 3.2.1.60); isoamylase (EC 3.2.1.68); glucodextr…
GH13_40.hmm	360	AALT_g7574	577	3.9e-177	2	360	31	388	No significant difference		α-amylase (EC 3.2.1.1); pullulanase (EC 3.2.1.41); cyclomaltodextrin glucanotransferase (EC 2.4.1.19); cyclomaltodextrinase (EC 3.2.1.54); trehalose-6-phosphate hydrolase (EC 3.2.1.93); oligo-α-glucosidase (EC 3.2.1.10); maltogenic amylase (EC 3.2.1.136);eopullulanase (EC 3.2.1.135); α-glucosidase (EC 3.2.1.20); maltotetraose-forming α-amylase (EC 3.2.1.60); isoamylase (EC 3.2.1.68); glucodextran…
GH13_40.hmm	360	AALT_g8273	619	1.2e-175	1	360	61	422	No significant difference		α-amylase (EC 3.2.1.1); pullulanase (EC 3.2.1.41); cyclomaltodextrin glucanotransferase (EC 2.4.1.19); cyclomaltodextrinase (EC 3.2.1.54); trehalose-6-phosphate hydrolase (EC 3.2.1.93); oligo-α-glucosidase (EC 3.2.1.10); maltogenic amylase (EC 3.2.1.137);opullulanase (EC 3.2.1.135); α-glucosidase (EC 3.2.1.20); maltotetraose-forming α-amylase (EC 3.2.1.60); isoamylase (EC 3.2.1.68); glucodextrana…
GH13_5.hmm	343	AALT_g9654	511	1.6e-143	2	342	39	378	-1.36274	4.61e-08	α-amylase (EC 3.2.1.1); pullulanase (EC 3.2.1.41); cyclomaltodextrin glucanotransferase (EC 2.4.1.19); cyclomaltodextrinase (EC 3.2.1.54); trehalose-6-phosphate hydrolase (EC 3.2.1.93); oligo-α-glucosidase (EC 3.2.1.10); maltogenic amylase (EC 3.2.1.138);eopullulanase (EC 3.2.1.135); α-glucosidase (EC 3.2.1.20); maltotetraose-forming α-amylase (EC 3.2.1.60); isoamylase (EC 3.2.1.68); glucodextran…
GH13_8.hmm	274	AALT_g4408	698	2.7e-133	1	274	244	537	No significant difference		α-amylase (EC 3.2.1.1); pullulanase (EC 3.2.1.41); cyclomaltodextrin glucanotransferase (EC 2.4.1.19); cyclomaltodextrinase (EC 3.2.1.54); trehalose-6-phosphate hydrolase (EC 3.2.1.93); oligo-α-glucosidase (EC 3.2.1.10); maltogenic amylase (EC 3.2.1.139);opullulanase (EC 3.2.1.135); α-glucosidase (EC 3.2.1.20); maltotetraose-forming α-amylase (EC 3.2.1.60); isoamylase (EC 3.2.1.68); glucodextrana…
GH131.hmm	255	AALT_g6935	383	5.8e-97	1	255	19	255	-4.84202	1.82e-34	broad specificity exo-β-1,3/1,6-glucanase with endo-β-1,4-glucanase activity (EC 3.2.1.-);
GH131.hmm	255	AALT_g2359	294	1.2e-69	1	249	39	289	No significant difference		broad specificity exo-β-1,3/1,6-glucanase with endo-β-1,4-glucanase activity (EC 3.2.2.-);
GH131.hmm	255	AALT_g5373	310	2.9e-63	1	250	33	305	No significant difference		broad specificity exo-β-1,3/1,6-glucanase with endo-β-1,4-glucanase activity (EC 3.2.3.-);
GH131.hmm	255	AALT_g8658	283	5.3e-93	1	255	20	280	No significant difference		broad specificity exo-β-1,3/1,6-glucanase with endo-β-1,4-glucanase activity (EC 3.2.4.-);
GH132.hmm	303	AALT_g102	466	5.7e-82	30	302	156	462	No significant difference		Activity on β-1,3-glucan (curdlan) shown for the Aspergillus fumigatus Sun4 protein; activity on laminarioligosaccharides shown for Aspergillus fumigatus Sun4 protein and Candida albicans Sun41 protein; transglycosylation activity reported in PMID 23508952.
GH134.hmm	159	AALT_g11464	195	1e-78	1	159	36	194	No significant difference		endo-β-1,4-mannanase (EC 3.2.1.78);
GH135.hmm	237	AALT_g5696	257	3.6e-81	1	236	3	250	No significant difference		α-1,4-galactosaminogalactan hydrolase (EC 3.2.1.-)
GH135.hmm	237	AALT_g8820	271	6.2e-75	1	236	9	263	No significant difference		α-1,4-galactosaminogalactan hydrolase (EC 3.2.1.-)
GH142.hmm	479	AALT_g9635	676	4.5e-163	16	478	29	505	No significant difference		β-L-arabinofuranosidase (EC 3.2.1.185)
GH145.hmm	296	AALT_g2402	437	2.4e-97	2	283	41	337	No significant difference		L-Rhα-α-1,4-GlcA α-L-rhamnohydrolase (EC 3.2.1.-)
GH15.hmm	361	AALT_g8915	525	3.1e-80	14	360	73	515	-1.49884	5.64e-07	glucoamylase (EC 3.2.1.3); glucodextranase (EC 3.2.1.70); α,α-trehalase (EC 3.2.1.28); dextran dextrinase (EC 2.4.1.2)
GH15.hmm	361	AALT_g9006	724	8.4e-79	3	360	335	711	No significant difference		glucoamylase (EC 3.2.1.3); glucodextranase (EC 3.2.1.70); α,α-trehalase (EC 3.2.1.28); dextran dextrinase (EC 2.4.1.3)
GH152.hmm	216	AALT_g191	375	7e-62	1	216	23	303	No significant difference		β-1,3-glucanase (EC 3.2.1.39)
GH16.hmm	189	AALT_g2543	501	5.4e-21	55	188	81	240	-2.88898	4.57e-15	xyloglucan:xyloglucosyltransferase (EC 2.4.1.207); keratan-sulfate endo-1,4-β-galactosidase (EC 3.2.1.103); endo-1,3-β-glucanase (EC 3.2.1.39); endo-1,3(4)-β-glucanase (EC 3.2.1.6); licheninase (EC 3.2.1.73); β-agarase (EC 3.2.1.81); κ-carrageenase (EC 3.2.1.83); xyloglucanase (EC 3.2.1.151); endo-β-1,3-galactanase (EC 3.2.1.181); β-porphyranase (EC 3.2.1.178); hyaluronidase (EC 3.2.1.35); endo-β…
GH16.hmm	189	AALT_g11137	383	1.8e-20	1	188	94	306	-1.3267	5.69e-09	xyloglucan:xyloglucosyltransferase (EC 2.4.1.207); keratan-sulfate endo-1,4-β-galactosidase (EC 3.2.1.103); endo-1,3-β-glucanase (EC 3.2.1.39); endo-1,3(4)-β-glucanase (EC 3.2.1.6); licheninase (EC 3.2.1.73); β-agarase (EC 3.2.1.81); κ-carrageenase (EC 4.1.83); xyloglucanase (EC 3.2.1.151); endo-β-1,3-galactanase (EC 3.2.1.181); β-porphyranase (EC 3.2.1.178); hyaluronidase (EC 3.2.1.35); endo-β-1…
GH16.hmm	189	AALT_g124	444	6.5e-21	24	185	104	274	-1.00423	2.59e-05	xyloglucan:xyloglucosyltransferase (EC 2.4.1.207); keratan-sulfate endo-1,4-β-galactosidase (EC 3.2.1.103); endo-1,3-β-glucanase (EC 3.2.1.39); endo-1,3(4)-β-glucanase (EC 3.2.1.6); licheninase (EC 3.2.1.73); β-agarase (EC 3.2.1.81); κ-carrageenase (EC 5.1.83); xyloglucanase (EC 3.2.1.151); endo-β-1,3-galactanase (EC 3.2.1.181); β-porphyranase (EC 3.2.1.178); hyaluronidase (EC 3.2.1.35); endo-β-1…
GH16.hmm	189	AALT_g1194	340	1.3e-21	8	189	52	337	No significant difference		xyloglucan:xyloglucosyltransferase (EC 2.4.1.207); keratan-sulfate endo-1,4-β-galactosidase (EC 3.2.1.103); endo-1,3-β-glucanase (EC 3.2.1.39); endo-1,3(4)-β-glucanase (EC 3.2.1.6); licheninase (EC 3.2.1.73); β-agarase (EC 3.2.1.81); κ-carrageenase (EC 6._x0000__x0000__x0000__x0000__x0000__x0000__x0000__x0000__x0000__x0000__x0000__x0000__x0000__x0000__x0000__x0000__x0000__x0000__x0000__x0000__x00…
GH16.hmm	189	AALT_g2081	443	3.2e-23	50	188	65	240	No significant difference		xyloglucan:xyloglucosyltransferase (EC 2.4.1.207); keratan-sulfate endo-1,4-β-galactosidase (EC 3.2.1.103); endo-1,3-β-glucanase (EC 3.2.1.39); endo-1,3(4)-β-glucanase (EC 3.2.1.6); licheninase (EC 3.2.1.73); β-agarase (EC 3.2.1.81); κ-carrageenase (EC 7._x0000__x0000__x0000__x0000__x0000__x0000__x0000__x0000__x0000__x0000__x0000__x0000__x0000__x0000__x0000__x0000__x0000__x0000__x0000__x0000__x00…
GH16.hmm	189	AALT_g3174	376	1.3e-24	35	189	106	283	No significant difference		xyloglucan:xyloglucosyltransferase (EC 2.4.1.207); keratan-sulfate endo-1,4-β-galactosidase (EC 3.2.1.103); endo-1,3-β-glucanase (EC 3.2.1.39); endo-1,3(4)-β-glucanase (EC 3.2.1.6); licheninase (EC 3.2.1.73); β-agarase (EC 3.2.1.81); κ-carrageenase (EC 8.1.83); xyloglucanase (EC 3.2.1.151); endo-β-1,3-galactanase (EC 3.2.1.181); β-porphyranase (EC 3.2.1.178); hyaluronidase (EC 3.2.1.35); endo-β-1…
GH16.hmm	189	AALT_g3568	413	1.4e-29	12	176	175	374	No significant difference		xyloglucan:xyloglucosyltransferase (EC 2.4.1.207); keratan-sulfate endo-1,4-β-galactosidase (EC 3.2.1.103); endo-1,3-β-glucanase (EC 3.2.1.39); endo-1,3(4)-β-glucanase (EC 3.2.1.6); licheninase (EC 3.2.1.73); β-agarase (EC 3.2.1.81); κ-carrageenase (EC 9.1.83); xyloglucanase (EC 3.2.1.151); endo-β-1,3-galactanase (EC 3.2.1.181); β-porphyranase (EC 3.2.1.178); hyaluronidase (EC 3.2.1.35); endo-β-1…
GH16.hmm	189	AALT_g3792	449	8.5e-40	3	189	117	438	No significant difference		xyloglucan:xyloglucosyltransferase (EC 2.4.1.207); keratan-sulfate endo-1,4-β-galactosidase (EC 3.2.1.103); endo-1,3-β-glucanase (EC 3.2.1.39); endo-1,3(4)-β-glucanase (EC 3.2.1.6); licheninase (EC 3.2.1.73); β-agarase (EC 3.2.1.81); κ-carrageenase (EC10.1.83); xyloglucanase (EC 3.2.1.151); endo-β-1,3-galactanase (EC 3.2.1.181); β-porphyranase (EC 3.2.1.178); hyaluronidase (EC 3.2.1.35); endo-β-1…
GH16.hmm	189	AALT_g5403	372	4.6e-24	35	186	74	247	No significant difference		xyloglucan:xyloglucosyltransferase (EC 2.4.1.207); keratan-sulfate endo-1,4-β-galactosidase (EC 3.2.1.103); endo-1,3-β-glucanase (EC 3.2.1.39); endo-1,3(4)-β-glucanase (EC 3.2.1.6); licheninase (EC 3.2.1.73); β-agarase (EC 3.2.1.81); κ-carrageenase (EC11.1.83); xyloglucanase (EC 3.2.1.151); endo-β-1,3-galactanase (EC 3.2.1.181); β-porphyranase (EC 3.2.1.178); hyaluronidase (EC 3.2.1.35); endo-β-1…
GH16.hmm	189	AALT_g5567	480	2.6e-39	3	189	140	474	No significant difference		xyloglucan:xyloglucosyltransferase (EC 2.4.1.207); keratan-sulfate endo-1,4-β-galactosidase (EC 3.2.1.103); endo-1,3-β-glucanase (EC 3.2.1.39); endo-1,3(4)-β-glucanase (EC 3.2.1.6); licheninase (EC 3.2.1.73); β-agarase (EC 3.2.1.81); κ-carrageenase (EC12.1.83); xyloglucanase (EC 3.2.1.151); endo-β-1,3-galactanase (EC 3.2.1.181); β-porphyranase (EC 3.2.1.178); hyaluronidase (EC 3.2.1.35); endo-β-1…
GH16.hmm	189	AALT_g5814	385	2.5e-20	39	176	81	327	No significant difference		xyloglucan:xyloglucosyltransferase (EC 2.4.1.207); keratan-sulfate endo-1,4-β-galactosidase (EC 3.2.1.103); endo-1,3-β-glucanase (EC 3.2.1.39); endo-1,3(4)-β-glucanase (EC 3.2.1.6); licheninase (EC 3.2.1.73); β-agarase (EC 3.2.1.81); κ-carrageenase (EC13.1.83); xyloglucanase (EC 3.2.1.151); endo-β-1,3-galactanase (EC 3.2.1.181); β-porphyranase (EC 3.2.1.178); hyaluronidase (EC 3.2.1.35); endo-β-1…
GH16.hmm	189	AALT_g6371	380	7.9e-20	35	185	72	225	No significant difference		xyloglucan:xyloglucosyltransferase (EC 2.4.1.207); keratan-sulfate endo-1,4-β-galactosidase (EC 3.2.1.103); endo-1,3-β-glucanase (EC 3.2.1.39); endo-1,3(4)-β-glucanase (EC 3.2.1.6); licheninase (EC 3.2.1.73); β-agarase (EC 3.2.1.81); κ-carrageenase (EC14.1.83); xyloglucanase (EC 3.2.1.151); endo-β-1,3-galactanase (EC 3.2.1.181); β-porphyranase (EC 3.2.1.178); hyaluronidase (EC 3.2.1.35); endo-β-1…
GH16.hmm	189	AALT_g7742	606	9.3e-22	45	189	75	313	No significant difference		xyloglucan:xyloglucosyltransferase (EC 2.4.1.207); keratan-sulfate endo-1,4-β-galactosidase (EC 3.2.1.103); endo-1,3-β-glucanase (EC 3.2.1.39); endo-1,3(4)-β-glucanase (EC 3.2.1.6); licheninase (EC 3.2.1.73); β-agarase (EC 3.2.1.81); κ-carrageenase (EC15.1.83); xyloglucanase (EC 3.2.1.151); endo-β-1,3-galactanase (EC 3.2.1.181); β-porphyranase (EC 3.2.1.178); hyaluronidase (EC 3.2.1.35); endo-β-1…
GH16.hmm	189	AALT_g8720	354	4.7e-21	10	187	84	294	No significant difference		xyloglucan:xyloglucosyltransferase (EC 2.4.1.207); keratan-sulfate endo-1,4-β-galactosidase (EC 3.2.1.103); endo-1,3-β-glucanase (EC 3.2.1.39); endo-1,3(4)-β-glucanase (EC 3.2.1.6); licheninase (EC 3.2.1.73); β-agarase (EC 3.2.1.81); κ-carrageenase (EC16.1.83); xyloglucanase (EC 3.2.1.151); endo-β-1,3-galactanase (EC 3.2.1.181); β-porphyranase (EC 3.2.1.178); hyaluronidase (EC 3.2.1.35); endo-β-1…
GH16.hmm	189	AALT_g9255	662	1.1e-18	4	189	276	607	No significant difference		xyloglucan:xyloglucosyltransferase (EC 2.4.1.207); keratan-sulfate endo-1,4-β-galactosidase (EC 3.2.1.103); endo-1,3-β-glucanase (EC 3.2.1.39); endo-1,3(4)-β-glucanase (EC 3.2.1.6); licheninase (EC 3.2.1.73); β-agarase (EC 3.2.1.81); κ-carrageenase (EC17.1.83); xyloglucanase (EC 3.2.1.151); endo-β-1,3-galactanase (EC 3.2.1.181); β-porphyranase (EC 3.2.1.178); hyaluronidase (EC 3.2.1.35); endo-β-1…
GH17.hmm	311	AALT_g2506	668	5.9e-33	13	306	384	648	No significant difference		glucan endo-1,3-β-glucosidase (EC 3.2.1.39); glucan 1,3-β-glucosidase (EC 3.2.1.58); licheninase (EC 3.2.1.73); ABA-specific β-glucosidase (EC 3.2.1.175); β-1,3-glucanosyltransglycosylase (EC 2.4.1.-)
GH17.hmm	311	AALT_g4921	424	3.7e-22	11	299	176	422	No significant difference		glucan endo-1,3-β-glucosidase (EC 3.2.1.39); glucan 1,3-β-glucosidase (EC 3.2.1.58); licheninase (EC 3.2.1.73); ABA-specific β-glucosidase (EC 3.2.1.175); β-1,3-glucanosyltransglycosylase (EC 2.4.2.-)
GH17.hmm	311	AALT_g7373	306	7.5e-33	12	311	41	305	No significant difference		glucan endo-1,3-β-glucosidase (EC 3.2.1.39); glucan 1,3-β-glucosidase (EC 3.2.1.58); licheninase (EC 3.2.1.73); ABA-specific β-glucosidase (EC 3.2.1.175); β-1,3-glucanosyltransglycosylase (EC 2.4.3.-)
GH17.hmm	311	AALT_g7832	621	3.2e-20	18	300	361	603	No significant difference		glucan endo-1,3-β-glucosidase (EC 3.2.1.39); glucan 1,3-β-glucosidase (EC 3.2.1.58); licheninase (EC 3.2.1.73); ABA-specific β-glucosidase (EC 3.2.1.175); β-1,3-glucanosyltransglycosylase (EC 2.4.4.-)
GH18.hmm	296	AALT_g11474	1696	1e-57	6	288	522	874	No significant difference		chitinase (EC 3.2.1.14); lysozyme (EC 3.2.1.17); endo-β-N-acetylglucosaminidase (EC 3.2.1.96); peptidoglycan hydrolase with endo-β-N-acetylglucosaminidase specificity (EC 3.2.1.-); Nod factor hydrolase (EC 3.2.1.-); xylanase inhibitor; concanavalin B; narbonin
GH18.hmm	296	AALT_g1809	433	2.5e-78	3	286	42	393	No significant difference		chitinase (EC 3.2.1.14); lysozyme (EC 3.2.1.17); endo-β-N-acetylglucosaminidase (EC 3.2.1.96); peptidoglycan hydrolase with endo-β-N-acetylglucosaminidase specificity (EC 3.2.1.-); Nod factor hydrolase (EC 3.2.2.-); xylanase inhibitor; concanavalin B; nar놘⡇㭘‪멸
GH18.hmm	296	AALT_g1920	1096	4.8e-65	3	291	36	386	No significant difference		chitinase (EC 3.2.1.14); lysozyme (EC 3.2.1.17); endo-β-N-acetylglucosaminidase (EC 3.2.1.96); peptidoglycan hydrolase with endo-β-N-acetylglucosaminidase specificity (EC 3.2.1.-); Nod factor hydrolase (EC 3.2.3.-); xylanase inhibitor; concanavalin B; narin_x0000__x0000_:
GH18.hmm	296	AALT_g3022	458	6.5e-65	3	285	41	410	No significant difference		chitinase (EC 3.2.1.14); lysozyme (EC 3.2.1.17); endo-β-N-acetylglucosaminidase (EC 3.2.1.96); peptidoglycan hydrolase with endo-β-N-acetylglucosaminidase specificity (EC 3.2.1.-); Nod factor hydrolase (EC 3.2.4.-); xylanase inhibitor; concanavalin B; nar멸⡇㒠⁘낐
GH18.hmm	296	AALT_g310	708	1.8e-18	5	207	313	565	No significant difference		chitinase (EC 3.2.1.14); lysozyme (EC 3.2.1.17); endo-β-N-acetylglucosaminidase (EC 3.2.1.96); peptidoglycan hydrolase with endo-β-N-acetylglucosaminidase specificity (EC 3.2.1.-); Nod factor hydrolase (EC 3.2.5.-); xylanase inhibitor; concanavalin B; nar놘⡇㭘‪멸
GH18.hmm	296	AALT_g3426	1672	7.8e-67	7	288	54	403	No significant difference		chitinase (EC 3.2.1.14); lysozyme (EC 3.2.1.17); endo-β-N-acetylglucosaminidase (EC 3.2.1.96); peptidoglycan hydrolase with endo-β-N-acetylglucosaminidase specificity (EC 3.2.1.-); Nod factor hydrolase (EC 3.2.6.-); xylanase inhibitor; concanavalin B; nar놘⡇㭘‪멸
GH18.hmm	296	AALT_g5474	377	3.5e-70	6	283	26	357	No significant difference		chitinase (EC 3.2.1.14); lysozyme (EC 3.2.1.17); endo-β-N-acetylglucosaminidase (EC 3.2.1.96); peptidoglycan hydrolase with endo-β-N-acetylglucosaminidase specificity (EC 3.2.1.-); Nod factor hydrolase (EC 3.2.7.-); xylanase inhibitor; concanavalin B; nar멸⡇㒠⁘낐
GH18.hmm	296	AALT_g6048	711	1.7e-79	3	289	296	661	No significant difference		chitinase (EC 3.2.1.14); lysozyme (EC 3.2.1.17); endo-β-N-acetylglucosaminidase (EC 3.2.1.96); peptidoglycan hydrolase with endo-β-N-acetylglucosaminidase specificity (EC 3.2.1.-); Nod factor hydrolase (EC 3.2.8.-); xylanase inhibitor; concanavalin B; nar놘⡇㭘‪멸
GH18.hmm	296	AALT_g6918	400	1.6e-55	9	291	31	377	No significant difference		chitinase (EC 3.2.1.14); lysozyme (EC 3.2.1.17); endo-β-N-acetylglucosaminidase (EC 3.2.1.96); peptidoglycan hydrolase with endo-β-N-acetylglucosaminidase specificity (EC 3.2.1.-); Nod factor hydrolase (EC 3.2.9.-); xylanase inhibitor; concanavalin B; nar멸⡇㒠⁘낐
GH18.hmm	296	AALT_g7087	1150	9.4e-71	3	288	123	469	No significant difference		chitinase (EC 3.2.1.14); lysozyme (EC 3.2.1.17); endo-β-N-acetylglucosaminidase (EC 3.2.1.96); peptidoglycan hydrolase with endo-β-N-acetylglucosaminidase specificity (EC 3.2.1.-); Nod factor hydrolase (EC 3.210.-); xylanase inhibitor; concanavalin B; nar멸⡇㒠⁘낐
GH18.hmm	296	AALT_g8003	523	1.8e-69	3	283	163	491	No significant difference		chitinase (EC 3.2.1.14); lysozyme (EC 3.2.1.17); endo-β-N-acetylglucosaminidase (EC 3.2.1.96); peptidoglycan hydrolase with endo-β-N-acetylglucosaminidase specificity (EC 3.2.1.-); Nod factor hydrolase (EC 3.211.-); xylanase inhibitor; concanavalin B; nar놘⡇㭘‪멸
GH18.hmm	296	AALT_g8707	1246	5.9e-65	3	289	116	466	No significant difference		chitinase (EC 3.2.1.14); lysozyme (EC 3.2.1.17); endo-β-N-acetylglucosaminidase (EC 3.2.1.96); peptidoglycan hydrolase with endo-β-N-acetylglucosaminidase specificity (EC 3.2.1.-); Nod factor hydrolase (EC 3.210.-); xylanase inhibitor; concanavalin B; narccess
GH2.hmm	752	AALT_g10839	1745	2.5e-212	22	749	42	910	No significant difference		β-galactosidase (EC 3.2.1.23) ; β-mannosidase (EC 3.2.1.25); β-glucuronidase (EC 3.2.1.31); α-L-arabinofuranosidase (EC 3.2.1.55); mannosylglycoprotein endo-β-mannosidase (EC 3.2.1.152); exo-β-glucosaminidase (EC 3.2.1.165); α-L-arabinopyranosidase (EC 3.2.1.-); β-galacturonidase (EC 3.2.1.-); β-xylosidase (EC 3.2.1.37)
GH2.hmm	752	AALT_g11485	704	2.2e-94	25	407	101	552	No significant difference		β-galactosidase (EC 3.2.1.23) ; β-mannosidase (EC 3.2.1.25); β-glucuronidase (EC 3.2.1.31); α-L-arabinofuranosidase (EC 3.2.1.55); mannosylglycoprotein endo-β-mannosidase (EC 3.2.1.152); exo-β-glucosaminidase (EC 3.2.1.165); α-L-arabinopyranosidase (EC 4.罨⡇蔸‏품⡇鉈‏蕨⡇鍸‏虨⡇钨‏蝨⡇闘‏絨⡇鬰‏繨⡇‏璈⡇‏犈⡇觸‒⡇诰‒⡇赀‒⡇躐‒⡇鑸‒⡇⿘‪熈⡇㭘‪穨⡇㻈‪ₘ⡇
GH2.hmm	752	AALT_g1736	900	2.8e-107	16	533	24	766	No significant difference		β-galactosidase (EC 3.2.1.23) ; β-mannosidase (EC 3.2.1.25); β-glucuronidase (EC 3.2.1.31); α-L-arabinofuranosidase (EC 3.2.1.55); mannosylglycoprotein endo-β-mannosidase (EC 3.2.1.152); exo-β-glucosaminidase (EC 3.2.1.165); α-L-arabinopyranosidase (EC 5.罨⡇蔸‏품⡇鉈‏蕨⡇鍸‏虨⡇钨‏蝨⡇闘‏絨⡇鬰‏繨⡇‏璈⡇‏犈⡇觸‒⡇诰‒⡇赀‒⡇躐‒⡇鑸‒⡇⿘‪熈⡇㭘‪穨⡇㻈‪ₘ⡇
GH2.hmm	752	AALT_g192	841	4.8e-95	29	546	9	729	No significant difference		β-galactosidase (EC 3.2.1.23) ; β-mannosidase (EC 3.2.1.25); β-glucuronidase (EC 3.2.1.31); α-L-arabinofuranosidase (EC 3.2.1.55); mannosylglycoprotein endo-β-mannosidase (EC 3.2.1.152); exo-β-glucosaminidase (EC 3.2.1.165); α-L-arabinopyranosidase (EC 6.罨⡇蔸‏품⡇鉈‏蕨⡇鍸‏虨⡇钨‏蝨⡇闘‏絨⡇鬰‏繨⡇‏璈⡇‏犈⡇觸‒⡇诰‒⡇赀‒⡇躐‒⡇鑸‒⡇⿘‪熈⡇㭘‪穨⡇㻈‪ₘ⡇
GH2.hmm	752	AALT_g339	877	3.1e-88	30	550	9	747	No significant difference		β-galactosidase (EC 3.2.1.23) ; β-mannosidase (EC 3.2.1.25); β-glucuronidase (EC 3.2.1.31); α-L-arabinofuranosidase (EC 3.2.1.55); mannosylglycoprotein endo-β-mannosidase (EC 3.2.1.152); exo-β-glucosaminidase (EC 3.2.1.165); α-L-arabinopyranosidase (EC 7.罨⡇蔸‏품⡇鉈‏蕨⡇鍸‏虨⡇钨‏蝨⡇闘‏絨⡇鬰‏繨⡇‏璈⡇‏犈⡇觸‒⡇诰‒⡇赀‒⡇躐‒⡇鑸‒⡇⿘‪熈⡇㭘‪穨⡇㻈‪ₘ⡇
GH2.hmm	752	AALT_g687	883	1.8e-117	17	475	33	690	No significant difference		β-galactosidase (EC 3.2.1.23) ; β-mannosidase (EC 3.2.1.25); β-glucuronidase (EC 3.2.1.31); α-L-arabinofuranosidase (EC 3.2.1.55); mannosylglycoprotein endo-β-mannosidase (EC 3.2.1.152); exo-β-glucosaminidase (EC 3.2.1.165); α-L-arabinopyranosidase (EC 8.罨⡇蔸‏품⡇鉈‏蕨⡇鍸‏虨⡇钨‏蝨⡇闘‏絨⡇鬰‏繨⡇‏璈⡇‏犈⡇觸‒⡇诰‒⡇赀‒⡇躐‒⡇鑸‒⡇⿘‪熈⡇㭘‪穨⡇㻈‪ₘ⡇
GH2.hmm	752	AALT_g7067	1482	5.4e-87	25	479	8	569	No significant difference		β-galactosidase (EC 3.2.1.23) ; β-mannosidase (EC 3.2.1.25); β-glucuronidase (EC 3.2.1.31); α-L-arabinofuranosidase (EC 3.2.1.55); mannosylglycoprotein endo-β-mannosidase (EC 3.2.1.152); exo-β-glucosaminidase (EC 3.2.1.165); α-L-arabinopyranosidase (EC 9.罨⡇蔸‏품⡇鉈‏蕨⡇鍸‏虨⡇钨‏蝨⡇闘‏絨⡇鬰‏繨⡇‏璈⡇‏犈⡇觸‒⡇诰‒⡇赀‒⡇躐‒⡇鑸‒⡇⿘‪熈⡇㭘‪穨⡇㻈‪ₘ⡇
GH2.hmm	752	AALT_g8925	690	2.6e-99	28	490	20	681	No significant difference		β-galactosidase (EC 3.2.1.23) ; β-mannosidase (EC 3.2.1.25); β-glucuronidase (EC 3.2.1.31); α-L-arabinofuranosidase (EC 3.2.1.55); mannosylglycoprotein endo-β-mannosidase (EC 3.2.1.152); exo-β-glucosaminidase (EC 3.2.1.165); α-L-arabinopyranosidase (EC10.罨⡇蔸‏품⡇鉈‏蕨⡇鍸‏虨⡇钨‏蝨⡇闘‏絨⡇鬰‏繨⡇‏璈⡇‏犈⡇觸‒⡇诰‒⡇赀‒⡇躐‒⡇鑸‒⡇⿘‪熈⡇㭘‪穨⡇㻈‪ₘ⡇
GH20.hmm	337	AALT_g2526	621	1.1e-89	8	336	223	567	No significant difference		β-hexosaminidase (EC 3.2.1.52); lacto-N-biosidase (EC 3.2.1.140); β-1,6-N-acetylglucosaminidase (EC 3.2.1.-); β-6-SO3-N-acetylglucosaminidase (EC 3.2.1.-)
GH20.hmm	337	AALT_g6081	614	4.4e-93	6	336	183	553	No significant difference		β-hexosaminidase (EC 3.2.1.52); lacto-N-biosidase (EC 3.2.1.140); β-1,6-N-acetylglucosaminidase (EC 3.2.1.-); β-6-SO3-N-acetylglucosaminidase (EC 3.2.2.-)
GH20.hmm	337	AALT_g6927	302	3.7e-53	9	264	2	243	No significant difference		β-hexosaminidase (EC 3.2.1.52); lacto-N-biosidase (EC 3.2.1.140); β-1,6-N-acetylglucosaminidase (EC 3.2.1.-); β-6-SO3-N-acetylglucosaminidase (EC 3.2.3.-)
GH20.hmm	337	AALT_g8304	717	2.9e-56	8	335	163	499	No significant difference		β-hexosaminidase (EC 3.2.1.52); lacto-N-biosidase (EC 3.2.1.140); β-1,6-N-acetylglucosaminidase (EC 3.2.1.-); β-6-SO3-N-acetylglucosaminidase (EC 3.2.4.-)
GH26.hmm	303	AALT_g6218	467	3.9e-102	1	303	154	455	No significant difference		β-mannanase (EC 3.2.1.78); exo-β-1,4-mannobiohydrolase (EC 3.2.1.100); β-1,3-xylanase (EC 3.2.1.32); lichenase / endo-β-1,3-1,4-glucanase (EC 3.2.1.73); mannobiose-producing exo-β-mannanase (EC 3.2.1.-)
GH27.hmm	375	AALT_g2190	459	5.6e-47	123	375	119	386	No significant difference		α-galactosidase (EC 3.2.1.22); α-N-acetylgalactosaminidase (EC 3.2.1.49); isomalto-dextranase (EC 3.2.1.94); β-L-arabinopyranosidase (EC 3.2.1.88); galactan:galactan galactosyltransferase (EC 2.4.1.-)
GH27.hmm	375	AALT_g4881	911	5e-105	27	375	424	767	No significant difference		polygalacturonase (EC 3.2.1.15); α-L-rhamnosidase (EC 3.2.1.40); exo-polygalacturonase (EC 3.2.1.67); exo-polygalacturonosidase (EC 3.2.1.82); rhamnogalacturonase (EC 3.2.1.171); rhamnogalacturonan α-1,2-galacturonohydrolase (EC 3.2.1.173); endo-xylogalacturonan hydrolase (EC 3.2.1.-)
GH28.hmm	325	AALT_g3024	366	1e-77	4	311	41	359	-1.72023	2.23e-12	polygalacturonase (EC 3.2.1.15); α-L-rhamnosidase (EC 3.2.1.40); exo-polygalacturonase (EC 3.2.1.67); exo-polygalacturonosidase (EC 3.2.1.82); rhamnogalacturonase (EC 3.2.1.171); rhamnogalacturonan α-1,2-galacturonohydrolase (EC 3.2.1.174); endo-xylogalac_x0000__x0000__x0000__x0000__x0000__x0000__x0000__x0000__x0000__x0000__x0000__x0000__x0000__x0000__x0000__x0000__x0000__x0000__x0000__x0000__x00…
GH28.hmm	325	AALT_g10508	392	4.3e-64	5	309	55	376	No significant difference		polygalacturonase (EC 3.2.1.15); α-L-rhamnosidase (EC 3.2.1.40); exo-polygalacturonase (EC 3.2.1.67); exo-polygalacturonosidase (EC 3.2.1.82); rhamnogalacturonase (EC 3.2.1.171); rhamnogalacturonan α-1,2-galacturonohydrolase (EC 3.2.1.175); endo-xylogalac_x0000__x0000__x0000__x0000__x0000__x0000__x0000__x0000__x0000__x0000__x0000__x0000__x0000__x0000__x0000__x0000__x0000__x0000__x0000__x0000__x00…
GH28.hmm	325	AALT_g2053	529	3.4e-53	8	319	63	371	No significant difference		polygalacturonase (EC 3.2.1.15); α-L-rhamnosidase (EC 3.2.1.40); exo-polygalacturonase (EC 3.2.1.67); exo-polygalacturonosidase (EC 3.2.1.82); rhamnogalacturonase (EC 3.2.1.171); rhamnogalacturonan α-1,2-galacturonohydrolase (EC 3.2.1.176); endo-xylogalac_x0000__x0000__x0000__x0000__x0000__x0000__x0000__x0000__x0000__x0000__x0000__x0000__x0000__x0000__x0000__x0000__x0000__x0000__x0000__x0000__x00…
GH28.hmm	325	AALT_g4469	464	4.2e-71	9	322	76	433	No significant difference		polygalacturonase (EC 3.2.1.15); α-L-rhamnosidase (EC 3.2.1.40); exo-polygalacturonase (EC 3.2.1.67); exo-polygalacturonosidase (EC 3.2.1.82); rhamnogalacturonase (EC 3.2.1.171); rhamnogalacturonan α-1,2-galacturonohydrolase (EC 3.2.1.177); endo-xylogalac_x0000__x0000__x0000__x0000__x0000__x0000__x0000__x0000__x0000__x0000__x0000__x0000__x0000__x0000__x0000__x0000__x0000__x0000__x0000__x0000__x00…
GH28.hmm	325	AALT_g4959	385	8.2e-70	11	322	30	362	No significant difference		polygalacturonase (EC 3.2.1.15); α-L-rhamnosidase (EC 3.2.1.40); exo-polygalacturonase (EC 3.2.1.67); exo-polygalacturonosidase (EC 3.2.1.82); rhamnogalacturonase (EC 3.2.1.171); rhamnogalacturonan α-1,2-galacturonohydrolase (EC 3.2.1.178); endo-xylogalaconan hydrolase (EC 3.2.1.-)_x0000__x0000__x0000_
GH28.hmm	325	AALT_g5960	380	1.9e-71	5	317	55	378	No significant difference		polygalacturonase (EC 3.2.1.15); α-L-rhamnosidase (EC 3.2.1.40); exo-polygalacturonase (EC 3.2.1.67); exo-polygalacturonosidase (EC 3.2.1.82); rhamnogalacturonase (EC 3.2.1.171); rhamnogalacturonan α-1,2-galacturonohydrolase (EC 3.2.1.179); endo-xylogalac_x0000__x0000__x0000__x0000__x0000__x0000__x0000__x0000__x0000__x0000__x0000__x0000__x0000__x0000__x0000__x0000__x0000__x0000__x0000__x0000__x00…
GH28.hmm	325	AALT_g6235	384	1.4e-67	2	309	42	365	No significant difference		polygalacturonase (EC 3.2.1.15); α-L-rhamnosidase (EC 3.2.1.40); exo-polygalacturonase (EC 3.2.1.67); exo-polygalacturonosidase (EC 3.2.1.82); rhamnogalacturonase (EC 3.2.1.171); rhamnogalacturonan α-1,2-galacturonohydrolase (EC 3.2.1.180); endo-xylogalac_x0000__x0000__x0000__x0000__x0000__x0000__x0000__x0000__x0000__x0000__x0000__x0000__x0000__x0000__x0000__x0000__x0000__x0000__x0000__x0000__x00…
GH28.hmm	325	AALT_g8402	449	1.1e-79	9	321	79	430	No significant difference		polygalacturonase (EC 3.2.1.15); α-L-rhamnosidase (EC 3.2.1.40); exo-polygalacturonase (EC 3.2.1.67); exo-polygalacturonosidase (EC 3.2.1.82); rhamnogalacturonase (EC 3.2.1.171); rhamnogalacturonan α-1,2-galacturonohydrolase (EC 3.2.1.181); endo-xylogalac_x0000__x0000__x0000__x0000__x0000__x0000__x0000__x0000__x0000__x0000__x0000__x0000__x0000__x0000__x0000__x0000__x0000__x0000__x0000__x0000__x00…
GH3.hmm	216	AALT_g5361	1139	4.1e-65	4	215	71	319	-2.57717	0.00016724	β-glucosidase (EC 3.2.1.21); xylan 1,4-β-xylosidase (EC 3.2.1.37); β-glucosylceramidase (EC 3.2.1.45); β-N-acetylhexosaminidase (EC 3.2.1.52); α-L-arabinofuranosidase (EC 3.2.1.55); glucan 1,3-β-glucosidase (EC 3.2.1.58); glucan 1,4-β-glucosidase (EC 3.2.1.74); isoprimeverose-producing oligoxyloglucan hydrolase (EC 3.2.1.120); coniferin β-glucosidase (EC 3.2.1.126); exo-1,3-1,4-glucanase (EC 3.2.…
GH3.hmm	216	AALT_g3379	873	2.5e-57	3	216	93	312	-2.04184	0.00738357	β-glucosidase (EC 3.2.1.21); xylan 1,4-β-xylosidase (EC 3.2.1.37); β-glucosylceramidase (EC 3.2.1.45); β-N-acetylhexosaminidase (EC 3.2.1.52); α-L-arabinofuranosidase (EC 3.2.1.55); glucan 1,3-β-glucosidase (EC 3.2.1.58); glucan 1,4-β-glucosidase (EC 3.3.74); isoprimeverose-producing oligoxyloglucan hydrolase (EC 3.2.1.120); coniferin β-glucosidase (EC 3.2.1.126); exo-1,3-1,4-glucanase (EC 3.2.1.…
GH3.hmm	216	AALT_g10153	635	1.4e-53	4	213	134	383	No significant difference		β-glucosidase (EC 3.2.1.21); xylan 1,4-β-xylosidase (EC 3.2.1.37); β-glucosylceramidase (EC 3.2.1.45); β-N-acetylhexosaminidase (EC 3.2.1.52); α-L-arabinofuranosidase (EC 3.2.1.55); glucan 1,3-β-glucosidase (EC 3.2.1.58); glucan 1,4-β-glucosidase (EC 3.4.74); isoprimeverose-producing oligoxyloglucan hydrolase (EC 3.2.1.120); coniferin β-glucosidase (EC 3.2.1.126); exo-1,3-1,4-glucanase (EC 3.2.1.…
GH3.hmm	216	AALT_g10711	767	1.1e-58	3	216	88	302	No significant difference		β-glucosidase (EC 3.2.1.21); xylan 1,4-β-xylosidase (EC 3.2.1.37); β-glucosylceramidase (EC 3.2.1.45); β-N-acetylhexosaminidase (EC 3.2.1.52); α-L-arabinofuranosidase (EC 3.2.1.55); glucan 1,3-β-glucosidase (EC 3.2.1.58); glucan 1,4-β-glucosidase (EC 3.5.74); isoprimeverose-producing oligoxyloglucan hydrolase (EC 3.2.1.120); coniferin β-glucosidase (EC 3.2.1.126); exo-1,3-1,4-glucanase (EC 3.2.1.…
GH3.hmm	216	AALT_g10819	821	1.4e-52	64	216	83	230	No significant difference		β-glucosidase (EC 3.2.1.21); xylan 1,4-β-xylosidase (EC 3.2.1.37); β-glucosylceramidase (EC 3.2.1.45); β-N-acetylhexosaminidase (EC 3.2.1.52); α-L-arabinofuranosidase (EC 3.2.1.55); glucan 1,3-β-glucosidase (EC 3.2.1.58); glucan 1,4-β-glucosidase (EC 3.6.74); isoprimeverose-producing oligoxyloglucan hydrolase (EC 3.2.1.120); coniferin β-glucosidase (EC 3.2.1.126); exo-1,3-1,4-glucanase (EC 3.2.1.…
GH3.hmm	216	AALT_g11063	197	2.1e-23	59	203	5	155	No significant difference		β-glucosidase (EC 3.2.1.21); xylan 1,4-β-xylosidase (EC 3.2.1.37); β-glucosylceramidase (EC 3.2.1.45); β-N-acetylhexosaminidase (EC 3.2.1.52); α-L-arabinofuranosidase (EC 3.2.1.55); glucan 1,3-β-glucosidase (EC 3.2.1.58); glucan 1,4-β-glucosidase (EC 3.7.74); isoprimeverose-producing oligoxyloglucan hydrolase (EC 3.2.1.120); coniferin β-glucosidase (EC 3.2.1.126); exo-1,3-1,4-glucanase (EC 3.2.1.…
GH3.hmm	216	AALT_g11811	795	4.8e-57	3	216	79	298	No significant difference		β-glucosidase (EC 3.2.1.21); xylan 1,4-β-xylosidase (EC 3.2.1.37); β-glucosylceramidase (EC 3.2.1.45); β-N-acetylhexosaminidase (EC 3.2.1.52); α-L-arabinofuranosidase (EC 3.2.1.55); glucan 1,3-β-glucosidase (EC 3.2.1.58); glucan 1,4-β-glucosidase (EC 3.8.74); isoprimeverose-producing oligoxyloglucan hydrolase (EC 3.2.1.120); coniferin β-glucosidase (EC 3.2.1.126); exo-1,3-1,4-glucanase (EC 3.2.1.…
GH3.hmm	216	AALT_g11896	788	1.9e-58	3	216	73	292	No significant difference		β-glucosidase (EC 3.2.1.21); xylan 1,4-β-xylosidase (EC 3.2.1.37); β-glucosylceramidase (EC 3.2.1.45); β-N-acetylhexosaminidase (EC 3.2.1.52); α-L-arabinofuranosidase (EC 3.2.1.55); glucan 1,3-β-glucosidase (EC 3.2.1.58); glucan 1,4-β-glucosidase (EC 3.9.74); isoprimeverose-producing oligoxyloglucan hydrolase (EC 3.2.1.120); coniferin β-glucosidase (EC 3.2.1.126); exo-1,3-1,4-glucanase (EC 3.2.1.…
GH3.hmm	216	AALT_g1414	1128	1.4e-57	6	216	466	671	No significant difference		β-glucosidase (EC 3.2.1.21); xylan 1,4-β-xylosidase (EC 3.2.1.37); β-glucosylceramidase (EC 3.2.1.45); β-N-acetylhexosaminidase (EC 3.2.1.52); α-L-arabinofuranosidase (EC 3.2.1.55); glucan 1,3-β-glucosidase (EC 3.2.1.58); glucan 1,4-β-glucosidase (EC 310.74); isoprimeverose-producing oligoxyloglucan hydrolase (EC 3.2.1.120); coniferin β-glucosidase (EC 3.2.1.126); exo-1,3-1,4-glucanase (EC 3.2.1.…
GH3.hmm	216	AALT_g1616	870	4e-60	6	216	87	298	No significant difference		β-glucosidase (EC 3.2.1.21); xylan 1,4-β-xylosidase (EC 3.2.1.37); β-glucosylceramidase (EC 3.2.1.45); β-N-acetylhexosaminidase (EC 3.2.1.52); α-L-arabinofuranosidase (EC 3.2.1.55); glucan 1,3-β-glucosidase (EC 3.2.1.58); glucan 1,4-β-glucosidase (EC 311.74); isoprimeverose-producing oligoxyloglucan hydrolase (EC 3.2.1.120); coniferin β-glucosidase (EC 3.2.1.126); exo-1,3-1,4-glucanase (EC 3.2.1.…
GH3.hmm	216	AALT_g2326	793	5.3e-43	24	212	87	318	No significant difference		β-glucosidase (EC 3.2.1.21); xylan 1,4-β-xylosidase (EC 3.2.1.37); β-glucosylceramidase (EC 3.2.1.45); β-N-acetylhexosaminidase (EC 3.2.1.52); α-L-arabinofuranosidase (EC 3.2.1.55); glucan 1,3-β-glucosidase (EC 3.2.1.58); glucan 1,4-β-glucosidase (EC 312.74); isoprimeverose-producing oligoxyloglucan hydrolase (EC 3.2.1.120); coniferin β-glucosidase (EC 3.2.1.126); exo-1,3-1,4-glucanase (EC 3.2.1.…
GH3.hmm	216	AALT_g3389	867	9.5e-64	3	216	79	296	No significant difference		β-glucosidase (EC 3.2.1.21); xylan 1,4-β-xylosidase (EC 3.2.1.37); β-glucosylceramidase (EC 3.2.1.45); β-N-acetylhexosaminidase (EC 3.2.1.52); α-L-arabinofuranosidase (EC 3.2.1.55); glucan 1,3-β-glucosidase (EC 3.2.1.58); glucan 1,4-β-glucosidase (EC 313.74); isoprimeverose-producing oligoxyloglucan hydrolase (EC 3.2.1.120); coniferin β-glucosidase (EC 3.2.1.126); exo-1,3-1,4-glucanase (EC 3.2.1.…
GH3.hmm	216	AALT_g341	759	1.5e-58	3	215	69	316	No significant difference		β-glucosidase (EC 3.2.1.21); xylan 1,4-β-xylosidase (EC 3.2.1.37); β-glucosylceramidase (EC 3.2.1.45); β-N-acetylhexosaminidase (EC 3.2.1.52); α-L-arabinofuranosidase (EC 3.2.1.55); glucan 1,3-β-glucosidase (EC 3.2.1.58); glucan 1,4-β-glucosidase (EC 314.74); isoprimeverose-producing oligoxyloglucan hydrolase (EC 3.2.1.120); coniferin β-glucosidase (EC 3.2.1.126); exo-1,3-1,4-glucanase (EC 3.2.1.…
GH3.hmm	216	AALT_g3668	1449	1.4e-62	3	216	654	870	No significant difference		β-glucosidase (EC 3.2.1.21); xylan 1,4-β-xylosidase (EC 3.2.1.37); β-glucosylceramidase (EC 3.2.1.45); β-N-acetylhexosaminidase (EC 3.2.1.52); α-L-arabinofuranosidase (EC 3.2.1.55); glucan 1,3-β-glucosidase (EC 3.2.1.58); glucan 1,4-β-glucosidase (EC 315.74); isoprimeverose-producing oligoxyloglucan hydrolase (EC 3.2.1.120); coniferin β-glucosidase (EC 3.2.1.126); exo-1,3-1,4-glucanase (EC 3.2.1.…
GH3.hmm	216	AALT_g4681	1272	1.9e-61	3	216	48	261	No significant difference		β-glucosidase (EC 3.2.1.21); xylan 1,4-β-xylosidase (EC 3.2.1.37); β-glucosylceramidase (EC 3.2.1.45); β-N-acetylhexosaminidase (EC 3.2.1.52); α-L-arabinofuranosidase (EC 3.2.1.55); glucan 1,3-β-glucosidase (EC 3.2.1.58); glucan 1,4-β-glucosidase (EC 316.74); isoprimeverose-producing oligoxyloglucan hydrolase (EC 3.2.1.120); coniferin β-glucosidase (EC 3.2.1.126); exo-1,3-1,4-glucanase (EC 3.2.1.…
GH3.hmm	216	AALT_g4760	1617	2e-51	9	215	78	302	No significant difference		β-glucosidase (EC 3.2.1.21); xylan 1,4-β-xylosidase (EC 3.2.1.37); β-glucosylceramidase (EC 3.2.1.45); β-N-acetylhexosaminidase (EC 3.2.1.52); α-L-arabinofuranosidase (EC 3.2.1.55); glucan 1,3-β-glucosidase (EC 3.2.1.58); glucan 1,4-β-glucosidase (EC 317.74); isoprimeverose-producing oligoxyloglucan hydrolase (EC 3.2.1.120); coniferin β-glucosidase (EC 3.2.1.126); exo-1,3-1,4-glucanase (EC 3.2.1.…
GH3.hmm	216	AALT_g6229	819	6.4e-59	3	216	102	325	No significant difference		β-glucosidase (EC 3.2.1.21); xylan 1,4-β-xylosidase (EC 3.2.1.37); β-glucosylceramidase (EC 3.2.1.45); β-N-acetylhexosaminidase (EC 3.2.1.52); α-L-arabinofuranosidase (EC 3.2.1.55); glucan 1,3-β-glucosidase (EC 3.2.1.58); glucan 1,4-β-glucosidase (EC 318.74); isoprimeverose-producing oligoxyloglucan hydrolase (EC 3.2.1.120); coniferin β-glucosidase (EC 3.2.1.126); exo-1,3-1,4-glucanase (EC 3.2.1.…
GH3.hmm	216	AALT_g7781	898	4.2e-66	3	216	94	307	No significant difference		β-glucosidase (EC 3.2.1.21); xylan 1,4-β-xylosidase (EC 3.2.1.37); β-glucosylceramidase (EC 3.2.1.45); β-N-acetylhexosaminidase (EC 3.2.1.52); α-L-arabinofuranosidase (EC 3.2.1.55); glucan 1,3-β-glucosidase (EC 3.2.1.58); glucan 1,4-β-glucosidase (EC 319.74); isoprimeverose-producing oligoxyloglucan hydrolase (EC 3.2.1.120); coniferin β-glucosidase (EC 3.2.1.126); exo-1,3-1,4-glucanase (EC 3.2.1.…
GH3.hmm	216	AALT_g9281	995	5.3e-53	4	215	121	349	No significant difference		β-glucosidase (EC 3.2.1.21); xylan 1,4-β-xylosidase (EC 3.2.1.37); β-glucosylceramidase (EC 3.2.1.45); β-N-acetylhexosaminidase (EC 3.2.1.52); α-L-arabinofuranosidase (EC 3.2.1.55); glucan 1,3-β-glucosidase (EC 3.2.1.58); glucan 1,4-β-glucosidase (EC 320.74); isoprimeverose-producing oligoxyloglucan hydrolase (EC 3.2.1.120); coniferin β-glucosidase (EC 3.2.1.126); exo-1,3-1,4-glucanase (EC 3.2.1.…
GH30_5.hmm	424	AALT_g2400	481	2.9e-140	2	423	25	473	-2.81122	1.34e-05	endo-β-1,4-xylanase (EC 3.2.1.8); β-glucosidase (3.2.1.21); β-glucuronidase (EC 3.2.1.31); β-xylosidase (EC 3.2.1.37); β-fucosidase (EC 3.2.1.38); glucosylceramidase (EC 3.2.1.45); β-1,6-glucanase (EC 3.2.1.75); glucuronoarabinoxylan endo-β-1,4-xylanase (EC 3.2.1.136); endo-β-1,6-galactanase (EC:3.2.1.164); [reducing end] β-xylosidase (EC 3.2.1.-)
GH30_7.hmm	439	AALT_g11313	581	8.6e-140	19	397	1	393	No significant difference		endo-β-1,4-xylanase (EC 3.2.1.8); β-glucosidase (3.2.1.21); β-glucuronidase (EC 3.2.1.31); β-xylosidase (EC 3.2.1.37); β-fucosidase (EC 3.2.1.38); glucosylceramidase (EC 3.2.1.45); β-1,6-glucanase (EC 3.2.1.75); glucuronoarabinoxylan endo-β-1,5-xylanase (_x0000__x0000__x0000__x0000__x0000__x0000__x0000__x0000__x0000__x0000__x0000__x0000__x0000__x0000__x0000__x0000__x0000__x0000__x0000__x0000__x00…
GH30_7.hmm	439	AALT_g9402	473	8.8e-190	4	439	25	467	No significant difference		endo-β-1,4-xylanase (EC 3.2.1.8); β-glucosidase (3.2.1.21); β-glucuronidase (EC 3.2.1.31); β-xylosidase (EC 3.2.1.37); β-fucosidase (EC 3.2.1.38); glucosylceramidase (EC 3.2.1.45); β-1,6-glucanase (EC 3.2.1.75); glucuronoarabinoxylan endo-β-1,6-xylanase (_x0000__x0000__x0000__x0000__x0000__x0000__x0000__x0000__x0000__x0000__x0000__x0000__x0000__x0000__x0000__x0000__x0000__x0000__x0000__x0000__x00…
GH31.hmm	427	AALT_g11791	970	7e-144	1	427	310	853	No significant difference		α-glucosidase (EC 3.2.1.20); α-galactosidase (EC 3.2.1.22); α-mannosidase (EC 3.2.1.24); α-1,3-glucosidase (EC 3.2.1.84); sucrase-isomaltase (EC 3.2.1.48) (EC 3.2.1.10); α-xylosidase (EC 3.2.1.177); α-glucan lyase (EC 4.2.2.13); isomaltosyltransferase (EC 2.4.1.-); oligosaccharide α-1,4-glucosyltransferase (EC 2.4.1.161); sulfoquinovosidase (EC 3.2.1.-)
GH31.hmm	427	AALT_g1296	2031	2.4e-143	1	422	209	660	No significant difference		α-glucosidase (EC 3.2.1.20); α-galactosidase (EC 3.2.1.22); α-mannosidase (EC 3.2.1.24); α-1,3-glucosidase (EC 3.2.1.84); sucrase-isomaltase (EC 3.2.1.48) (EC 3.2.1.10); α-xylosidase (EC 3.2.1.177); α-glucan lyase (EC 4.2.2.14); isomaltosyltransferase (EC丸⡇⟨ 奸⡇⤘ 嵸⡇⦰ 卸⡇ⵀ 學⡇⹰ 呸⡇⼈ 啸⡇⾠ 倸⡇蒠‏ｈ⡆蔸‏㑠⡇鉈‏Ո⡇鍸‏و⡇钨‏݈⡇闘‏﵈⡆鬰‏﹈⡆‏⡆‏⡆觸‒䰠⡇诰‒䂐⡇赀‒䆨⡇躐‒䏘⡇鑸‒䓰⡇⿘‪⡆㭘‪煮⡆㻈‪您⡇㒠⁘
GH31.hmm	427	AALT_g1558	849	2.2e-102	2	427	230	716	No significant difference		α-glucosidase (EC 3.2.1.20); α-galactosidase (EC 3.2.1.22); α-mannosidase (EC 3.2.1.24); α-1,3-glucosidase (EC 3.2.1.84); sucrase-isomaltase (EC 3.2.1.48) (EC 3.2.1.10); α-xylosidase (EC 3.2.1.177); α-glucan lyase (EC 4.2.2.15); isomaltosyltransferase (EC蹈⡇⟨ ᥨ⡇⤘ ᵨ⡇⦰ ፨⡇ⵀ ᭨⡇⹰ ᑨ⡇⼈ ᕨ⡇⾠ 遈⡇蒠‏뽸⡇蔸‏瑰⡇鉈‏앸⡇鍸‏외⡇钨‏인⡇闘‏뵸⡇鬰‏빸⡇‏뒘⡇‏늘⡇觸‒谰⡇诰‒肠⡇赀‒膸⡇躐‒菨⡇鑸‒蔀⡇⿘‪놘⡇㭘‪멸⡇㻈‪ₘ⡇㒠⁘
GH31.hmm	427	AALT_g2036	998	1.3e-148	2	427	382	828	No significant difference		α-glucosidase (EC 3.2.1.20); α-galactosidase (EC 3.2.1.22); α-mannosidase (EC 3.2.1.24); α-1,3-glucosidase (EC 3.2.1.84); sucrase-isomaltase (EC 3.2.1.48) (EC 3.2.1.10); α-xylosidase (EC 3.2.1.177); α-glucan lyase (EC 4.2.2.16); isomaltosyltransferase (EC4.1.-); oligosaccharide α-1,4-glucosyltransferase (EC 2.4.1.161); sulfoquinovosidase (EC 3.2.1.-)_x0000_잘⁚
GH31.hmm	427	AALT_g2578	926	1.3e-139	2	427	259	808	No significant difference		α-glucosidase (EC 3.2.1.20); α-galactosidase (EC 3.2.1.22); α-mannosidase (EC 3.2.1.24); α-1,3-glucosidase (EC 3.2.1.84); sucrase-isomaltase (EC 3.2.1.48) (EC 3.2.1.10); α-xylosidase (EC 3.2.1.177); α-glucan lyase (EC 4.2.2.17); isomaltosyltransferase (EC丸⡇⟨ 奸⡇⤘ 嵸⡇⦰ 卸⡇ⵀ 學⡇⹰ 呸⡇⼈ 啸⡇⾠ 倸⡇蒠‏ｈ⡆蔸‏㑠⡇鉈‏Ո⡇鍸‏و⡇钨‏݈⡇闘‏﵈⡆鬰‏﹈⡆‏⡆‏⡆觸‒䰠⡇诰‒䂐⡇赀‒䆨⡇躐‒䏘⡇鑸‒䓰⡇⿘‪⡆㭘‪煮⡆㻈‪您⡇㒠⁘
GH31.hmm	427	AALT_g4306	769	5e-116	1	427	257	698	No significant difference		α-glucosidase (EC 3.2.1.20); α-galactosidase (EC 3.2.1.22); α-mannosidase (EC 3.2.1.24); α-1,3-glucosidase (EC 3.2.1.84); sucrase-isomaltase (EC 3.2.1.48) (EC 3.2.1.10); α-xylosidase (EC 3.2.1.177); α-glucan lyase (EC 4.2.2.18); isomaltosyltransferase (EC丸⡇⟨ 奸⡇⤘ 嵸⡇⦰ 卸⡇ⵀ 學⡇⹰ 呸⡇⼈ 啸⡇⾠ 倸⡇蒠‏罨⡇蔸‏㑠⡇鉈‏蕨⡇鍸‏虨⡇钨‏蝨⡇闘‏絨⡇鬰‏繨⡇‏璈⡇‏犈⡇觸‒䰠⡇诰‒䂐⡇赀‒䆨⡇躐‒䏘⡇鑸‒䓰⡇⿘‪熈⡇㭘‪穨⡇㻈‪您⡇㒠⁘
GH31.hmm	427	AALT_g4620	996	2.9e-128	17	427	323	862	No significant difference		α-glucosidase (EC 3.2.1.20); α-galactosidase (EC 3.2.1.22); α-mannosidase (EC 3.2.1.24); α-1,3-glucosidase (EC 3.2.1.84); sucrase-isomaltase (EC 3.2.1.48) (EC 3.2.1.10); α-xylosidase (EC 3.2.1.177); α-glucan lyase (EC 4.2.2.19); isomaltosyltransferase (EC伸⡇⚸ 坸⡇❐ 丸⡇⟨ 奸⡇⤘ 嵸⡇⦰ 卸⡇ⵀ 學⡇⹰ 呸⡇⼈ 啸⡇⾠ 倸⡇蒠‏罨⡇蔸‏㑠⡇鉈‏蕨⡇鍸‏虨⡇钨‏蝨⡇闘‏絨⡇鬰‏繨⡇‏璈⡇‏犈⡇觸‒䰠⡇诰‒䂐⡇赀‒䆨⡇躐‒䏘⡇鑸‒䓰⡇⿘‪熈⡇㭘‪
GH31.hmm	427	AALT_g5751	1039	2.7e-151	2	427	364	914	No significant difference		α-glucosidase (EC 3.2.1.20); α-galactosidase (EC 3.2.1.22); α-mannosidase (EC 3.2.1.24); α-1,3-glucosidase (EC 3.2.1.84); sucrase-isomaltase (EC 3.2.1.48) (EC 3.2.1.10); α-xylosidase (EC 3.2.1.177); α-glucan lyase (EC 4.2.2.20); isomaltosyltransferase (EC4.1.-); oligosaccharide α-1,4-glucosyltransferase (EC 2.4.1.161); sulfoquinovosidase (EC 3.2.1.-)_x0000_잘⁚
GH31.hmm	427	AALT_g6678	840	7.9e-122	1	427	169	594	No significant difference		α-glucosidase (EC 3.2.1.20); α-galactosidase (EC 3.2.1.22); α-mannosidase (EC 3.2.1.24); α-1,3-glucosidase (EC 3.2.1.84); sucrase-isomaltase (EC 3.2.1.48) (EC 3.2.1.10); α-xylosidase (EC 3.2.1.177); α-glucan lyase (EC 4.2.2.21); isomaltosyltransferase (EC伸⡇⚸ 坸⡇❐ 丸⡇⟨ 奸⡇⤘ 嵸⡇⦰ 卸⡇ⵀ 學⡇⹰ 呸⡇⼈ 啸⡇⾠ 倸⡇蒠‏罨⡇蔸‏㑠⡇鉈‏蕨⡇鍸‏虨⡇钨‏蝨⡇闘‏絨⡇鬰‏繨⡇‏璈⡇‏犈⡇觸‒䰠⡇诰‒䂐⡇赀‒䆨⡇躐‒䏘⡇鑸‒䓰⡇⿘‪熈⡇㭘‪
GH31.hmm	427	AALT_g7028	976	2.6e-124	1	427	285	839	No significant difference		α-glucosidase (EC 3.2.1.20); α-galactosidase (EC 3.2.1.22); α-mannosidase (EC 3.2.1.24); α-1,3-glucosidase (EC 3.2.1.84); sucrase-isomaltase (EC 3.2.1.48) (EC 3.2.1.10); α-xylosidase (EC 3.2.1.177); α-glucan lyase (EC 4.2.2.22); isomaltosyltransferase (EC潀⡇⚸ 瞀⡇❐ 湀⡇⟨ 禀⡇⤘ 綀⡇⦰ 玀⡇ⵀ 简⡇⹰ 璀⡇⼈ 疀⡇⾠ 灀⡇蒠‏뽸⡇蔸‏周⡇鉈‏앸⡇鍸‏외⡇钨‏인⡇闘‏뵸⡇鬰‏빸⡇‏뒘⡇‏늘⡇觸‒氨⡇诰‒悘⡇赀‒憰⡇躐‒揠⡇鑸‒擸⡇⿘‪놘⡇㭘‪
GH32.hmm	293	AALT_g10082	627	1.9e-34	1	282	52	404	No significant difference		invertase (EC 3.2.1.26); endo-inulinase (EC 3.2.1.7); β-2,6-fructan 6-levanbiohydrolase (EC 3.2.1.64); endo-levanase (EC 3.2.1.65); exo-inulinase (EC 3.2.1.80); fructan β-(2,1)-fructosidase/1-exohydrolase (EC 3.2.1.153); fructan β-(2,6)-fructosidase/6-exohydrolase (EC 3.2.1.154); sucrose:sucrose 1-fructosyltransferase (EC 2.4.1.99); fructan:fructan 1-fructosyltransferase (EC 2.4.1.100); sucrose:f…
GH32.hmm	293	AALT_g2401	578	2.6e-87	1	284	60	369	No significant difference		invertase (EC 3.2.1.26); endo-inulinase (EC 3.2.1.7); β-2,6-fructan 6-levanbiohydrolase (EC 3.2.1.64); endo-levanase (EC 3.2.1.65); exo-inulinase (EC 3.2.1.80); fructan β-(2,1)-fructosidase/1-exohydrolase (EC 3.2.1.153); fructan β-(2,6)-fructosidase/7-exo_x0000__x0000__x0000__x0000__x0000__x0000_쀀蔁_x0000_ఀ_x001F__x0002__x0000__x0000__x0000__x0000__x0000__x0000__x0000__x0000__x0000_ॷ_x0000__x0000_…
GH32.hmm	293	AALT_g5797	639	5.8e-69	1	285	49	405	No significant difference		invertase (EC 3.2.1.26); endo-inulinase (EC 3.2.1.7); β-2,6-fructan 6-levanbiohydrolase (EC 3.2.1.64); endo-levanase (EC 3.2.1.65); exo-inulinase (EC 3.2.1.80); fructan β-(2,1)-fructosidase/1-exohydrolase (EC 3.2.1.153); fructan β-(2,6)-fructosidase/8-exo_x0000__x0000__x0000__x0000__x0000__x0000_쀀老_x0000_Ѐ_x0003__x0000__x000F__x0000__x0000__x0000__x0000__x0000__x0000__x0000__x0000_ॷ_x0000__x0000_…
GH35.hmm	307	AALT_g1999	560	1.9e-31	1	179	19	212	No significant difference		β-galactosidase (EC 3.2.1.23); exo-β-glucosaminidase (EC 3.2.1.165); exo-β-1,4-galactanase (EC 3.2.1.-); β-1,3-galactosidase (EC 3.2.1.-)
GH35.hmm	307	AALT_g5961	986	5.6e-91	1	304	35	369	No significant difference		β-galactosidase (EC 3.2.1.23); exo-β-glucosaminidase (EC 3.2.1.165); exo-β-1,4-galactanase (EC 3.2.1.-); β-1,3-galactosidase (EC 3.2.2.-)
GH35.hmm	307	AALT_g6875	1014	2e-91	1	305	51	383	No significant difference		β-galactosidase (EC 3.2.1.23); exo-β-glucosaminidase (EC 3.2.1.165); exo-β-1,4-galactanase (EC 3.2.1.-); β-1,3-galactosidase (EC 3.2.3.-)
GH35.hmm	307	AALT_g7135	1012	6.6e-94	1	303	52	383	No significant difference		β-galactosidase (EC 3.2.1.23); exo-β-glucosaminidase (EC 3.2.1.165); exo-β-1,4-galactanase (EC 3.2.1.-); β-1,3-galactosidase (EC 3.2.4.-)
GH35.hmm	307	AALT_g8317	571	2e-32	1	179	18	212	No significant difference		β-galactosidase (EC 3.2.1.23); exo-β-glucosaminidase (EC 3.2.1.165); exo-β-1,4-galactanase (EC 3.2.1.-); β-1,3-galactosidase (EC 3.2.5.-)
GH35.hmm	307	AALT_g9333	1006	5.1e-83	2	304	50	395	No significant difference		β-galactosidase (EC 3.2.1.23); exo-β-glucosaminidase (EC 3.2.1.165); exo-β-1,4-galactanase (EC 3.2.1.-); β-1,3-galactosidase (EC 3.2.6.-)
GH36.hmm	688	AALT_g3037	1104	3.5e-228	2	687	394	1085	No significant difference		α-galactosidase (EC 3.2.1.22); α-N-acetylgalactosaminidase (EC 3.2.1.49); stachyose synthase (EC 2.4.1.67); raffinose synthase (EC 2.4.1.82)
GH37.hmm	491	AALT_g3803	902	9.7e-147	2	489	141	700	No significant difference		α,α-trehalase (EC 3.2.1.28).
GH37.hmm	491	AALT_g4954	680	2.6e-160	2	490	51	628	No significant difference		α,α-trehalase (EC 3.2.1.29).
GH38.hmm	269	AALT_g5314	1121	4.4e-85	2	256	288	546	No significant difference		α-mannosidase (EC 3.2.1.24); mannosyl-oligosaccharide α-1,2-mannosidase (EC 3.2.1.113); mannosyl-oligosaccharide α-1,3-1,6-mannosidase (EC 3.2.1.114); α-2-O-mannosylglycerate hydrolase (EC 3.2.1.170); mannosyl-oligosaccharide α-1,3-mannosidase (EC 3.2.1.-)
GH43.hmm	248	AALT_g8494	757	2e-59	4	246	446	738	No significant difference		β-xylosidase (EC 3.2.1.37); α-L-arabinofuranosidase (EC 3.2.1.55); xylanase (EC 3.2.1.8); α-1,2-L-arabinofuranosidase (EC 3.2.1.-); exo-α-1,5-L-arabinofuranosidase (EC 3.2.1.-); [inverting] exo-α-1,5-L-arabinanase (EC 3.2.1.-); β-1,3-xylosidase (EC 3.2.1.-); [inverting] exo-α-1,5-L-arabinanase (EC 3.2.1.-); [inverting] endo-α-1,5-L-arabinanase (EC 3.2.1.99); exo-β-1,3-galactanase (EC 3.2.1.145); …
GH43_1.hmm	310	AALT_g808	328	7.6e-168	1	310	6	317	No significant difference		β-xylosidase (EC 3.2.1.37); α-L-arabinofuranosidase (EC 3.2.1.55); xylanase (EC 3.2.1.8); α-1,2-L-arabinofuranosidase (EC 3.2.1.-); exo-α-1,5-L-arabinofuranosidase (EC 3.2.1.-); [inverting] exo-α-1,5-L-arabinanase (EC 3.2.1.-); β-1,3-xylosidase (EC 3.2.2."[_x0000__x0000__xFFFF__xFFFF__x0000__x0000__x0000__x0000__x0000__x0000__x0000__x0000__x0000__x0000__x0000__x0000__x0000__x0000__x0000__x0000__x…
GH43_11.hmm	292	AALT_g1793	1548	1.5e-135	20	292	603	875	No significant difference		β-xylosidase (EC 3.2.1.37); α-L-arabinofuranosidase (EC 3.2.1.55); xylanase (EC 3.2.1.8); α-1,2-L-arabinofuranosidase (EC 3.2.1.-); exo-α-1,5-L-arabinofuranosidase (EC 3.2.1.-); [inverting] exo-α-1,5-L-arabinanase (EC 3.2.1.-); β-1,3-xylosidase (EC 3.2.3."[_x0000__x0000__xFFFF__xFFFF__x0000__x0000__x0000__x0000__x0000__x0000__x0000__x0000__x0000__x0000__x0000__x0000__x0000__x0000__x0000__x0000__x…
GH43_13.hmm	302	AALT_g4673	538	1.1e-146	1	302	9	308	No significant difference		β-xylosidase (EC 3.2.1.37); α-L-arabinofuranosidase (EC 3.2.1.55); xylanase (EC 3.2.1.8); α-1,2-L-arabinofuranosidase (EC 3.2.1.-); exo-α-1,5-L-arabinofuranosidase (EC 3.2.1.-); [inverting] exo-α-1,5-L-arabinanase (EC 3.2.1.-); β-1,3-xylosidase (EC 3.2.4."[_x0000__x0000__xFFFF__xFFFF__x0000__x0000__x0000__x0000__x0000__x0000__x0000__x0000__x0000__x0000__x0000__x0000__x0000__x0000__x0000__x0000__x…
GH43_14.hmm	289	AALT_g514	585	8e-142	2	289	29	321	No significant difference		β-xylosidase (EC 3.2.1.37); α-L-arabinofuranosidase (EC 3.2.1.55); xylanase (EC 3.2.1.8); α-1,2-L-arabinofuranosidase (EC 3.2.1.-); exo-α-1,5-L-arabinofuranosidase (EC 3.2.1.-); [inverting] exo-α-1,5-L-arabinanase (EC 3.2.1.-); β-1,3-xylosidase (EC 3.2.5."[_x0000__x0000__xFFFF__xFFFF__x0000__x0000__x0000__x0000__x0000__x0000__x0000__x0000__x0000__x0000__x0000__x0000__x0000__x0000__x0000__x0000__x…
GH43_14.hmm	289	AALT_g6974	565	3.4e-136	1	289	25	302	No significant difference		β-xylosidase (EC 3.2.1.37); α-L-arabinofuranosidase (EC 3.2.1.55); xylanase (EC 3.2.1.8); α-1,2-L-arabinofuranosidase (EC 3.2.1.-); exo-α-1,5-L-arabinofuranosidase (EC 3.2.1.-); [inverting] exo-α-1,5-L-arabinanase (EC 3.2.1.-); β-1,3-xylosidase (EC 3.2.6."[_x0000__x0000__xFFFF__xFFFF__x0000__x0000__x0000__x0000__x0000__x0000__x0000__x0000__x0000__x0000__x0000__x0000__x0000__x0000__x0000__x0000__x…
GH43_14.hmm	289	AALT_g7117	587	3.7e-113	1	289	49	349	No significant difference		β-xylosidase (EC 3.2.1.37); α-L-arabinofuranosidase (EC 3.2.1.55); xylanase (EC 3.2.1.8); α-1,2-L-arabinofuranosidase (EC 3.2.1.-); exo-α-1,5-L-arabinofuranosidase (EC 3.2.1.-); [inverting] exo-α-1,5-L-arabinanase (EC 3.2.1.-); β-1,3-xylosidase (EC 3.2.7."[_x0000__x0000__xFFFF__xFFFF__x0000__x0000__x0000__x0000__x0000__x0000__x0000__x0000__x0000__x0000__x0000__x0000__x0000__x0000__x0000__x0000__x…
GH43_14.hmm	289	AALT_g8360	525	8.1e-118	3	288	9	307	No significant difference		β-xylosidase (EC 3.2.1.37); α-L-arabinofuranosidase (EC 3.2.1.55); xylanase (EC 3.2.1.8); α-1,2-L-arabinofuranosidase (EC 3.2.1.-); exo-α-1,5-L-arabinofuranosidase (EC 3.2.1.-); [inverting] exo-α-1,5-L-arabinanase (EC 3.2.1.-); β-1,3-xylosidase (EC 3.2.8."[_x0000__x0000__xFFFF__xFFFF_㽑_x0000_㮐_x0000_㨀_x0000__x0000__x0000__x0000__x0000_㨀_x0000__x0000__x0000__x0000__x0000__x0000__x0000__x0000__x000…
GH43_21.hmm	231	AALT_g2225	734	7.8e-97	1	229	80	312	No significant difference		β-xylosidase (EC 3.2.1.37); α-L-arabinofuranosidase (EC 3.2.1.55); xylanase (EC 3.2.1.8); α-1,2-L-arabinofuranosidase (EC 3.2.1.-); exo-α-1,5-L-arabinofuranosidase (EC 3.2.1.-); [inverting] exo-α-1,5-L-arabinanase (EC 3.2.1.-); β-1,3-xylosidase (EC 3.2.9."[_x0000__x0000__xFFFF__xFFFF_㽑_x0000_㮐_x0000_㨀_x0000__x0000__x0000__x0000__x0000_㨀_x0000__x0000__x0000__x0000__x0000__x0000__x0000__x0000__x000…
GH43_22.hmm	203	AALT_g8494	757	1.1e-68	1	202	160	377	No significant difference		β-xylosidase (EC 3.2.1.37); α-L-arabinofuranosidase (EC 3.2.1.55); xylanase (EC 3.2.1.8); α-1,2-L-arabinofuranosidase (EC 3.2.1.-); exo-α-1,5-L-arabinofuranosidase (EC 3.2.1.-); [inverting] exo-α-1,5-L-arabinanase (EC 3.2.1.-); β-1,3-xylosidase (EC 3.210."[_x0000__x0000__xFFFF__xFFFF_㽑_x0000_㮐_x0000_㨀_x0000__x0000__x0000__x0000__x0000_㨀_x0000__x0000__x0000__x0000__x0000__x0000__x0000__x0000__x000…
GH43_24.hmm	244	AALT_g7414	447	2.8e-85	1	239	43	278	No significant difference		β-xylosidase (EC 3.2.1.37); α-L-arabinofuranosidase (EC 3.2.1.55); xylanase (EC 3.2.1.8); α-1,2-L-arabinofuranosidase (EC 3.2.1.-); exo-α-1,5-L-arabinofuranosidase (EC 3.2.1.-); [inverting] exo-α-1,5-L-arabinanase (EC 3.2.1.-); β-1,3-xylosidase (EC 3.211."[_x0000__x0000__xFFFF__xFFFF_㽑_x0000_㮐_x0000_㨀_x0000__x0000__x0000__x0000__x0000_㨀_x0000__x0000__x0000__x0000__x0000__x0000__x0000__x0000__x000…
GH43_24.hmm	244	AALT_g9830	487	1.4e-57	7	239	50	291	No significant difference		β-xylosidase (EC 3.2.1.37); α-L-arabinofuranosidase (EC 3.2.1.55); xylanase (EC 3.2.1.8); α-1,2-L-arabinofuranosidase (EC 3.2.1.-); exo-α-1,5-L-arabinofuranosidase (EC 3.2.1.-); [inverting] exo-α-1,5-L-arabinanase (EC 3.2.1.-); β-1,3-xylosidase (EC 3.212."[_x0000__x0000__xFFFF__xFFFF_㽑_x0000_㮐_x0000_㨀_x0000__x0000__x0000__x0000__x0000_㨀_x0000__x0000__x0000__x0000__x0000__x0000__x0000__x0000__x000…
GH43_26.hmm	292	AALT_g11424	369	1.7e-60	1	292	33	352	No significant difference		β-xylosidase (EC 3.2.1.37); α-L-arabinofuranosidase (EC 3.2.1.55); xylanase (EC 3.2.1.8); α-1,2-L-arabinofuranosidase (EC 3.2.1.-); exo-α-1,5-L-arabinofuranosidase (EC 3.2.1.-); [inverting] exo-α-1,5-L-arabinanase (EC 3.2.1.-); β-1,3-xylosidase (EC 3.213."[_x0000__x0000__xFFFF__xFFFF_㽑_x0000_㮐_x0000_㨀_x0000__x0000__x0000__x0000__x0000_㨀_x0000__x0000__x0000__x0000__x0000__x0000__x0000__x0000__x000…
GH43_26.hmm	292	AALT_g6867	327	4.8e-103	1	292	23	308	No significant difference		β-xylosidase (EC 3.2.1.37); α-L-arabinofuranosidase (EC 3.2.1.55); xylanase (EC 3.2.1.8); α-1,2-L-arabinofuranosidase (EC 3.2.1.-); exo-α-1,5-L-arabinofuranosidase (EC 3.2.1.-); [inverting] exo-α-1,5-L-arabinanase (EC 3.2.1.-); β-1,3-xylosidase (EC 3.214."[_x0000__x0000__xFFFF__xFFFF__x0000__x0000__x0000__x0000__x0000__x0000__x0000__x0000__x0000__x0000__x0000__x0000__x0000__x0000__x0000__x0000__x…
GH43_26.hmm	292	AALT_g8385	401	1.8e-48	8	290	27	323	No significant difference		β-xylosidase (EC 3.2.1.37); α-L-arabinofuranosidase (EC 3.2.1.55); xylanase (EC 3.2.1.8); α-1,2-L-arabinofuranosidase (EC 3.2.1.-); exo-α-1,5-L-arabinofuranosidase (EC 3.2.1.-); [inverting] exo-α-1,5-L-arabinanase (EC 3.2.1.-); β-1,3-xylosidase (EC 3.215."[_x0000__x0000__xFFFF__xFFFF_㽑_x0000_㮐_x0000_㨀_x0000__x0000__x0000__x0000__x0000_㨀_x0000__x0000__x0000__x0000__x0000__x0000__x0000__x0000__x000…
GH43_36.hmm	264	AALT_g2280	551	4.8e-118	1	264	36	312	No significant difference		β-xylosidase (EC 3.2.1.37); α-L-arabinofuranosidase (EC 3.2.1.55); xylanase (EC 3.2.1.8); α-1,2-L-arabinofuranosidase (EC 3.2.1.-); exo-α-1,5-L-arabinofuranosidase (EC 3.2.1.-); [inverting] exo-α-1,5-L-arabinanase (EC 3.2.1.-); β-1,3-xylosidase (EC 3.216."[_x0000__x0000__xFFFF__xFFFF_㽑_x0000_㮐_x0000_㨀_x0000__x0000__x0000__x0000__x0000_㨀_x0000__x0000__x0000__x0000__x0000__x0000__x0000__x0000__x000…
GH43_5.hmm	276	AALT_g3435	322	1.2e-105	2	276	39	318	No significant difference		β-xylosidase (EC 3.2.1.37); α-L-arabinofuranosidase (EC 3.2.1.55); xylanase (EC 3.2.1.8); α-1,2-L-arabinofuranosidase (EC 3.2.1.-); exo-α-1,5-L-arabinofuranosidase (EC 3.2.1.-); [inverting] exo-α-1,5-L-arabinanase (EC 3.2.1.-); β-1,3-xylosidase (EC 3.217."[_x0000__x0000__xFFFF__xFFFF__x0000__x0000__x0000__x0000__x0000__x0000__x0000__x0000__x0000__x0000__x0000__x0000__x0000__x0000__x0000__x0000__x…
GH43_6.hmm	292	AALT_g1062	320	1.4e-128	4	292	31	317	No significant difference		β-xylosidase (EC 3.2.1.37); α-L-arabinofuranosidase (EC 3.2.1.55); xylanase (EC 3.2.1.8); α-1,2-L-arabinofuranosidase (EC 3.2.1.-); exo-α-1,5-L-arabinofuranosidase (EC 3.2.1.-); [inverting] exo-α-1,5-L-arabinanase (EC 3.2.1.-); β-1,3-xylosidase (EC 3.218."[_x0000__x0000__xFFFF__xFFFF_㽑_x0000_㮐_x0000_㨀_x0000__x0000__x0000__x0000__x0000_㨀_x0000__x0000__x0000__x0000__x0000__x0000__x0000__x0000__x000…
GH43_6.hmm	292	AALT_g2241	391	4e-97	3	292	63	386	No significant difference		β-xylosidase (EC 3.2.1.37); α-L-arabinofuranosidase (EC 3.2.1.55); xylanase (EC 3.2.1.8); α-1,2-L-arabinofuranosidase (EC 3.2.1.-); exo-α-1,5-L-arabinofuranosidase (EC 3.2.1.-); [inverting] exo-α-1,5-L-arabinanase (EC 3.2.1.-); β-1,3-xylosidase (EC 3.219."[_x0000__x0000__xFFFF__xFFFF__x0000__x0000__x0000__x0000__x0000__x0000__x0000__x0000__x0000__x0000__x0000__x0000__x0000__x0000__x0000__x0000__x…
GH43_6.hmm	292	AALT_g4164	392	6.5e-102	3	292	85	386	No significant difference		β-xylosidase (EC 3.2.1.37); α-L-arabinofuranosidase (EC 3.2.1.55); xylanase (EC 3.2.1.8); α-1,2-L-arabinofuranosidase (EC 3.2.1.-); exo-α-1,5-L-arabinofuranosidase (EC 3.2.1.-); [inverting] exo-α-1,5-L-arabinanase (EC 3.2.1.-); β-1,3-xylosidase (EC 3.220."[_x0000__x0000__xFFFF__xFFFF_㽑_x0000_㮐_x0000_㨀_x0000__x0000__x0000__x0000__x0000_㨀_x0000__x0000__x0000__x0000__x0000__x0000__x0000__x0000__x000…
GH45.hmm	198	AALT_g5412	227	6.9e-96	1	197	25	223	-4.91837	1.01e-12	endoglucanase (EC 3.2.1.4); xyloglucan-specific endo-β-1,4-glucanase / endo-xyloglucanase (EC 3.2.1.151); endo-β-1,4-mannanase (EC 3.2.1.78)
GH45.hmm	198	AALT_g10108	355	1e-75	1	197	28	226	No significant difference		endoglucanase (EC 3.2.1.4); xyloglucan-specific endo-β-1,4-glucanase / endo-xyloglucanase (EC 3.2.1.151); endo-β-1,4-mannanase (EC 3.2.1.79)
GH45.hmm	198	AALT_g3763	273	1.8e-75	1	197	31	234	No significant difference		endoglucanase (EC 3.2.1.4); xyloglucan-specific endo-β-1,4-glucanase / endo-xyloglucanase (EC 3.2.1.151); endo-β-1,4-mannanase (EC 3.2.1.80)
GH47.hmm	446	AALT_g1055	599	7.2e-153	2	446	136	595	No significant difference		α-mannosidase (EC 3.2.1.113)
GH47.hmm	446	AALT_g1059	592	9.4e-164	1	446	99	589	No significant difference		α-mannosidase (EC 3.2.1.114)
GH47.hmm	446	AALT_g10603	718	2.3e-162	1	446	185	677	No significant difference		α-mannosidase (EC 3.2.1.115)
GH47.hmm	446	AALT_g2989	529	1e-123	1	445	56	514	No significant difference		α-mannosidase (EC 3.2.1.116)
GH47.hmm	446	AALT_g4786	640	9.5e-162	2	446	128	635	No significant difference		α-mannosidase (EC 3.2.1.117)
GH47.hmm	446	AALT_g4806	571	2.4e-115	2	445	78	567	No significant difference		α-mannosidase (EC 3.2.1.118)
GH47.hmm	446	AALT_g5177	582	3.2e-158	2	446	110	575	No significant difference		α-mannosidase (EC 3.2.1.119)
GH47.hmm	446	AALT_g6281	960	8.8e-177	3	446	196	957	No significant difference		α-mannosidase (EC 3.2.1.120)
GH47.hmm	446	AALT_g7372	595	1.5e-152	2	445	116	590	No significant difference		α-mannosidase (EC 3.2.1.121)
GH47.hmm	446	AALT_g9768	1009	2.2e-144	2	445	43	562	No significant difference		α-mannosidase (EC 3.2.1.122)
GH5_12.hmm	542	AALT_g4904	756	1.4e-228	2	541	15	548	No significant difference		endo-β-1,4-glucanase / cellulase (EC 3.2.1.4); endo-β-1,4-xylanase (EC 3.2.1.8); β-glucosidase (EC 3.2.1.21); β-mannosidase (EC 3.2.1.25); β-glucosylceramidase (EC 3.2.1.45); glucan β-1,3-glucosidase (EC 3.2.1.58); licheninase (EC 3.2.1.73); exo-β-1,4-glucanase / cellodextrinase (EC 3.2.1.74); glucan endo-1,6-β-glucosidase (EC 3.2.1.75); mannan endo-β-1,4-mannosidase (EC 3.2.1.78); cellulose β-1,…
GH5_15.hmm	301	AALT_g10850	439	7.7e-112	1	301	86	400	No significant difference		endo-β-1,4-glucanase / cellulase (EC 3.2.1.4); endo-β-1,4-xylanase (EC 3.2.1.8); β-glucosidase (EC 3.2.1.21); β-mannosidase (EC 3.2.1.25); β-glucosylceramidase (EC 3.2.1.45); glucan β-1,3-glucosidase (EC 3.2.1.58); licheninase (EC 3.2.1.73); exo-β-1,5-glu_x0000__x0000__x0000__x0000__x0000__x0000__x0000__x0000__x0000__x0000__x0000__x0000__x0000__x0000__x0000__x0000__x0000__x0000__x0000__x0000__x00…
GH5_16.hmm	336	AALT_g1590	470	1e-146	1	336	58	420	No significant difference		endo-β-1,4-glucanase / cellulase (EC 3.2.1.4); endo-β-1,4-xylanase (EC 3.2.1.8); β-glucosidase (EC 3.2.1.21); β-mannosidase (EC 3.2.1.25); β-glucosylceramidase (EC 3.2.1.45); glucan β-1,3-glucosidase (EC 3.2.1.58); licheninase (EC 3.2.1.73); exo-β-1,6-glu_x0000__x0000__x0000__x0000__x0000__x0000__x0000__x0000__x0000__x0000__x0000__x0000__x0000__x0000__x0000__x0000__x0000__x0000__x0000__x0000__x00…
GH5_16.hmm	336	AALT_g2724	434	7.3e-119	1	335	40	381	No significant difference		endo-β-1,4-glucanase / cellulase (EC 3.2.1.4); endo-β-1,4-xylanase (EC 3.2.1.8); β-glucosidase (EC 3.2.1.21); β-mannosidase (EC 3.2.1.25); β-glucosylceramidase (EC 3.2.1.45); glucan β-1,3-glucosidase (EC 3.2.1.58); licheninase (EC 3.2.1.73); exo-β-1,7-glu_x0000__x0000__x0000__x0000__x0000__x0000__x0000__x0000__x0000__x0000__x0000__x0000__x0000__x0000__x0000__x0000__x0000__x0000__x0000__x0000__x00…
GH5_23.hmm	280	AALT_g1928	394	1.8e-139	1	280	87	365	No significant difference		endo-β-1,4-glucanase / cellulase (EC 3.2.1.4); endo-β-1,4-xylanase (EC 3.2.1.8); β-glucosidase (EC 3.2.1.21); β-mannosidase (EC 3.2.1.25); β-glucosylceramidase (EC 3.2.1.45); glucan β-1,3-glucosidase (EC 3.2.1.58); licheninase (EC 3.2.1.73); exo-β-1,8-glu_x0000__x0000__x0000__x0000__x0000__x0000__x0000__x0000__x0000__x0000__x0000__x0000__x0000__x0000__x0000__x0000__x0000__x0000__x0000__x0000__x00…
GH5_23.hmm	280	AALT_g4908	456	4.3e-124	1	280	151	428	No significant difference		endo-β-1,4-glucanase / cellulase (EC 3.2.1.4); endo-β-1,4-xylanase (EC 3.2.1.8); β-glucosidase (EC 3.2.1.21); β-mannosidase (EC 3.2.1.25); β-glucosylceramidase (EC 3.2.1.45); glucan β-1,3-glucosidase (EC 3.2.1.58); licheninase (EC 3.2.1.73); exo-β-1,9-glucanase / cellodextrinase (EC 3.2.1.74); glucan endo-1,6-β-glucosidase (EC 3.2.1.75); mannan endo-β-1,4-mannosidase (EC 3.2.1.78); cellulose β-1,…
GH5_23.hmm	280	AALT_g9699	395	5.5e-141	1	280	87	366	No significant difference		endo-β-1,4-glucanase / cellulase (EC 3.2.1.4); endo-β-1,4-xylanase (EC 3.2.1.8); β-glucosidase (EC 3.2.1.21); β-mannosidase (EC 3.2.1.25); β-glucosylceramidase (EC 3.2.1.45); glucan β-1,3-glucosidase (EC 3.2.1.58); licheninase (EC 3.2.1.73); exo-β-110-glu_x0000__x0000__x0000__x0000__x0000__x0000__x0000__x0000__x0000__x0000__x0000__x0000__x0000__x0000__x0000__x0000__x0000__x0000__x0000__x0000__x00…
GH5_31.hmm	283	AALT_g11907	1142	1e-64	3	279	824	1101	No significant difference		endo-β-1,4-glucanase / cellulase (EC 3.2.1.4); endo-β-1,4-xylanase (EC 3.2.1.8); β-glucosidase (EC 3.2.1.21); β-mannosidase (EC 3.2.1.25); β-glucosylceramidase (EC 3.2.1.45); glucan β-1,3-glucosidase (EC 3.2.1.58); licheninase (EC 3.2.1.73); exo-β-111-glu_x0000__x0000_￼_xFFFF__x0000__x0000__x0000__x0000__x0000__x0000__x0000__x0000__x0001__x0000__x0000__x0000__x0000__x0000_￼_xFFFF__x0000__x0000__x…
GH5_31.hmm	283	AALT_g5246	376	4.7e-46	4	280	52	326	No significant difference		endo-β-1,4-glucanase / cellulase (EC 3.2.1.4); endo-β-1,4-xylanase (EC 3.2.1.8); β-glucosidase (EC 3.2.1.21); β-mannosidase (EC 3.2.1.25); β-glucosylceramidase (EC 3.2.1.45); glucan β-1,3-glucosidase (EC 3.2.1.58); licheninase (EC 3.2.1.73); exo-β-112-gluᰁ␁⨁㌁㨁䘁䨁嘁樁씁㰂訂适锂鬂鼂ꔂ괂넂뜂섂씂쨂䀃爃瘃稃縃舃蘃訃踃錃鰃ꔃ긃똃뼃씃촃ጄ⨄䄄䜄䬄伄匄圄嬄弄挄猄茄蜄謄輄錄鰄ꘄꨄ댄뤄쌄프̅✅⬅㈅㠅㰅䀅堅搅栅清爅瘅稅蘅ꈅꘅ갅뀅댅딅똅뜅렅뤅먅쀅윅串％̆܆ଆ༆ጆᜆᬆ匆猆眆笆缆茆蜆謆輆錆霆鬆鼆ꌆ꤆꼆댆뜆묆뼆쌆윆_xDF00_渀漀挀瀀焀攀最栀爀…
GH5_31.hmm	283	AALT_g9189	707	2e-20	33	202	289	473	No significant difference		endo-β-1,4-glucanase / cellulase (EC 3.2.1.4); endo-β-1,4-xylanase (EC 3.2.1.8); β-glucosidase (EC 3.2.1.21); β-mannosidase (EC 3.2.1.25); β-glucosylceramidase (EC 3.2.1.45); glucan β-1,3-glucosidase (EC 3.2.1.58); licheninase (EC 3.2.1.73); exo-β-113-glu_x0000__x0000__x0000__x0000__x0000__x0000__x0000__x0000__x0000__x0000__x0000__x0000__x0000__x0000__x0000__x0000__x0000__x0000__x0000__x0000__x00…
GH5_4.hmm	268	AALT_g1290	577	1.8e-60	3	267	61	333	No significant difference		endo-β-1,4-glucanase / cellulase (EC 3.2.1.4); endo-β-1,4-xylanase (EC 3.2.1.8); β-glucosidase (EC 3.2.1.21); β-mannosidase (EC 3.2.1.25); β-glucosylceramidase (EC 3.2.1.45); glucan β-1,3-glucosidase (EC 3.2.1.58); licheninase (EC 3.2.1.73); exo-β-114-glucanase / cellodextrinase (EC 3.2.1.74); glucan endo-1,6-β-glucosidase (EC 3.2.1.75); mannan endo-β-1,4-mannosidase (EC 3.2.1.78); cellulose β-1,…
GH5_49.hmm	291	AALT_g2956	551	7.3e-107	1	291	120	418	No significant difference		endo-β-1,4-glucanase / cellulase (EC 3.2.1.4); endo-β-1,4-xylanase (EC 3.2.1.8); β-glucosidase (EC 3.2.1.21); β-mannosidase (EC 3.2.1.25); β-glucosylceramidase (EC 3.2.1.45); glucan β-1,3-glucosidase (EC 3.2.1.58); licheninase (EC 3.2.1.73); exo-β-115-glu_x0000__x0000__x0000__x0000__x0000__x0000__x0000__x0000__x0000__x0000__x0000__x0000__x0000__x0000__x0000__x0000__x0000__x0000__x0000__x0000__x00…
GH5_5.hmm	284	AALT_g6511	422	1.4e-110	1	283	113	400	-2.29606	7.06e-13	endo-β-1,4-glucanase / cellulase (EC 3.2.1.4); endo-β-1,4-xylanase (EC 3.2.1.8); β-glucosidase (EC 3.2.1.21); β-mannosidase (EC 3.2.1.25); β-glucosylceramidase (EC 3.2.1.45); glucan β-1,3-glucosidase (EC 3.2.1.58); licheninase (EC 3.2.1.73); exo-β-116-gluᰁ␁⨁㌁㨁䘁䨁嘁樁씁㰂訂适锂鬂鼂ꔂ괂넂뜂섂씂쨂䀃爃瘃稃縃舃蘃訃踃錃鰃ꔃ긃똃뼃씃촃ጄ⨄䄄䜄䬄伄匄圄嬄弄挄猄茄蜄謄輄錄鰄ꘄꨄ댄뤄쌄프̅✅⬅㈅㠅㰅䀅堅搅栅清爅瘅稅蘅ꈅꘅ갅뀅댅딅똅뜅렅뤅먅쀅윅串％̆܆ଆ༆ጆᜆᬆ匆猆眆笆缆茆蜆謆輆錆霆鬆鼆ꌆ꤆꼆댆뜆묆뼆쌆윆_xDF00_渀漀挀瀀焀攀最栀爀…
GH5_5.hmm	284	AALT_g8157	336	8.7e-121	1	284	33	313	No significant difference		endo-β-1,4-glucanase / cellulase (EC 3.2.1.4); endo-β-1,4-xylanase (EC 3.2.1.8); β-glucosidase (EC 3.2.1.21); β-mannosidase (EC 3.2.1.25); β-glucosylceramidase (EC 3.2.1.45); glucan β-1,3-glucosidase (EC 3.2.1.58); licheninase (EC 3.2.1.73); exo-β-117-glu_x0000__x0000__x0000__x0000__x0000__x0000__x0000__x0000__x0000__x0000__x0000__x0000__x0000__x0000__x0000__x0000__x0000__x0000__x0000__x0000__x00…
GH5_7.hmm	260	AALT_g2109	405	9.1e-85	5	260	59	363	No significant difference		endo-β-1,4-glucanase / cellulase (EC 3.2.1.4); endo-β-1,4-xylanase (EC 3.2.1.8); β-glucosidase (EC 3.2.1.21); β-mannosidase (EC 3.2.1.25); β-glucosylceramidase (EC 3.2.1.45); glucan β-1,3-glucosidase (EC 3.2.1.58); licheninase (EC 3.2.1.73); exo-β-118-glu_x0000__x0000__x0000__x0000__x0000__x0000__x0000__x0000__x0000__x0000__x0000__x0000__x0000__x0000__x0000__x0000__x0000__x0000__x0000__x0000__x00…
GH5_7.hmm	260	AALT_g3743	374	4.3e-99	3	260	57	336	No significant difference		endo-β-1,4-glucanase / cellulase (EC 3.2.1.4); endo-β-1,4-xylanase (EC 3.2.1.8); β-glucosidase (EC 3.2.1.21); β-mannosidase (EC 3.2.1.25); β-glucosylceramidase (EC 3.2.1.45); glucan β-1,3-glucosidase (EC 3.2.1.58); licheninase (EC 3.2.1.73); exo-β-119-glu_x0000__x0000__x0000__x0000__x0000__x0000__x0000__x0000__x0000__x0000__x0000__x0000__x0000__x0000__x0000__x0000__x0000__x0000__x0000__x0000__x00…
GH5_7.hmm	260	AALT_g8696	537	1.9e-52	7	251	117	462	No significant difference		endo-β-1,4-glucanase / cellulase (EC 3.2.1.4); endo-β-1,4-xylanase (EC 3.2.1.8); β-glucosidase (EC 3.2.1.21); β-mannosidase (EC 3.2.1.25); β-glucosylceramidase (EC 3.2.1.45); glucan β-1,3-glucosidase (EC 3.2.1.58); licheninase (EC 3.2.1.73); exo-β-120-glu_x0000__x0000__x0000__x0000__x0000__x0000__x0000__x0000__x0000__x0000__x0000__x0000__x0000__x0000__x0000__x0000__x0000__x0000__x0000__x0000__x00…
GH5_9.hmm	306	AALT_g141	406	2.8e-110	1	305	81	375	-6.14225	4.61e-08	endo-β-1,4-glucanase / cellulase (EC 3.2.1.4); endo-β-1,4-xylanase (EC 3.2.1.8); β-glucosidase (EC 3.2.1.21); β-mannosidase (EC 3.2.1.25); β-glucosylceramidase (EC 3.2.1.45); glucan β-1,3-glucosidase (EC 3.2.1.58); licheninase (EC 3.2.1.73); exo-β-121-glu_x0000__x0000__x0000__x0000__x0000__x0000__x0000__x0000__x0000__x0000__x0000__x0000__x0000__x0000__x0000__x0000__x0000__x0000__x0000__x0000__x00…
GH5_9.hmm	306	AALT_g2587	425	3e-103	3	305	91	391	No significant difference		endo-β-1,4-glucanase / cellulase (EC 3.2.1.4); endo-β-1,4-xylanase (EC 3.2.1.8); β-glucosidase (EC 3.2.1.21); β-mannosidase (EC 3.2.1.25); β-glucosylceramidase (EC 3.2.1.45); glucan β-1,3-glucosidase (EC 3.2.1.58); licheninase (EC 3.2.1.73); exo-β-122-glu_x0000__x0000__x0000__x0000__x0000__x0000__x0000__x0000__x0000__x0000__x0000__x0000__x0000__x0000__x0000__x0000__x0000__x0000__x0000__x0000__x00…
GH5_9.hmm	306	AALT_g2620	853	1.6e-107	2	306	481	805	No significant difference		endo-β-1,4-glucanase / cellulase (EC 3.2.1.4); endo-β-1,4-xylanase (EC 3.2.1.8); β-glucosidase (EC 3.2.1.21); β-mannosidase (EC 3.2.1.25); β-glucosylceramidase (EC 3.2.1.45); glucan β-1,3-glucosidase (EC 3.2.1.58); licheninase (EC 3.2.1.73); exo-β-123-gluԀ_x0000_￼_xFFFF__x0000__x0000__x0000__x0000__x0000__x0000__x0000__x0000_渨埧_x0000__x0000__xFFFF__xFFFF_￼_xFFFF_꼴⟮痐⟮_x0000__x0000__xFFFF__xFFFF__x…
GH5_9.hmm	306	AALT_g9863	421	4.8e-111	2	305	87	388	No significant difference		endo-β-1,4-glucanase / cellulase (EC 3.2.1.4); endo-β-1,4-xylanase (EC 3.2.1.8); β-glucosidase (EC 3.2.1.21); β-mannosidase (EC 3.2.1.25); β-glucosylceramidase (EC 3.2.1.45); glucan β-1,3-glucosidase (EC 3.2.1.58); licheninase (EC 3.2.1.73); exo-β-124-glu_x0000__x0000__x0000__x0000__x0000__x0000__x0000__x0000__x0000__x0000__x0000__x0000__x0000__x0000__x0000__x0000__x0000__x0000__x0000__x0000__x00…
GH51.hmm	630	AALT_g10006	507	4.6e-129	84	541	13	504	No significant difference		endoglucanase (EC 3.2.1.4); endo-β-1,4-xylanase (EC 3.2.1.8); β-xylosidase (EC 3.2.1.37); α-L-arabinofuranosidase (EC 3.2.1.55); lichenase / endo-β-1,3-1,4-glucanase (EC 3.2.1.73)
GH51.hmm	630	AALT_g2185	680	2e-69	98	543	192	666	No significant difference		endoglucanase (EC 3.2.1.4); endo-β-1,4-xylanase (EC 3.2.1.8); β-xylosidase (EC 3.2.1.37); α-L-arabinofuranosidase (EC 3.2.1.55); lichenase / endo-β-1,3-1,4-glucanase (EC 3.2.1.74)
GH53.hmm	342	AALT_g3012	355	5.3e-108	1	342	19	351	No significant difference		endo-β-1,4-galactanase (EC 3.2.1.89).
GH54.hmm	316	AALT_g10292	502	1.1e-158	1	315	23	338	No significant difference		α-L-arabinofuranosidase (EC 3.2.1.55); β-xylosidase (EC 3.2.1.37).
GH55.hmm	740	AALT_g11433	995	4.4e-226	8	739	239	969	1.57145	0.00411863	exo-β-1,3-glucanase (EC 3.2.1.58); endo-β-1,3-glucanase (EC 3.2.1.39)
GH55.hmm	740	AALT_g170	1500	6.5e-293	5	739	754	1496	No significant difference		exo-β-1,3-glucanase (EC 3.2.1.58); endo-β-1,3-glucanase (EC 3.2.1.40)
GH55.hmm	740	AALT_g4402	852	7.8e-276	6	739	53	828	No significant difference		exo-β-1,3-glucanase (EC 3.2.1.58); endo-β-1,3-glucanase (EC 3.2.1.41)
GH55.hmm	740	AALT_g4832	790	3.1e-259	10	737	45	783	No significant difference		exo-β-1,3-glucanase (EC 3.2.1.58); endo-β-1,3-glucanase (EC 3.2.1.42)
GH55.hmm	740	AALT_g8708	1382	2.2e-280	7	739	191	942	No significant difference		exo-β-1,3-glucanase (EC 3.2.1.58); endo-β-1,3-glucanase (EC 3.2.1.43)
GH6.hmm	294	AALT_g10483	388	2.7e-76	10	289	54	351	No significant difference		endoglucanase (EC 3.2.1.4); cellobiohydrolase (EC 3.2.1.91)
GH6.hmm	294	AALT_g10865	396	1.7e-86	8	290	63	356	No significant difference		endoglucanase (EC 3.2.1.4); cellobiohydrolase (EC 3.2.1.92)
GH6.hmm	294	AALT_g4696	401	1.8e-95	15	290	69	360	No significant difference		endoglucanase (EC 3.2.1.4); cellobiohydrolase (EC 3.2.1.93)
GH62.hmm	278	AALT_g11431	360	8.7e-112	3	277	36	324	No significant difference		α-L-arabinofuranosidase (EC 3.2.1.55)
GH62.hmm	278	AALT_g9508	330	2.1e-128	1	278	27	299	No significant difference		α-L-arabinofuranosidase (EC 3.2.1.56)
GH63.hmm	570	AALT_g11241	832	7.4e-33	319	565	606	817	No significant difference		processing α-glucosidase (EC 3.2.1.106); α-1,3-glucosidase (EC 3.2.1.84); α-glucosidase (EC 3.2.1.20); mannosylglycerate α-mannosidase / mannosylglycerate hydrolase (EC 3.2.1.170); glucosylglycerate hydrolase (EC 3.2.1.208)
GH64.hmm	367	AALT_g8606	435	3.1e-123	1	367	62	432	No significant difference		β-1,3-glucanase (EC 3.2.1.39)
GH65.hmm	372	AALT_g6311	1017	1.6e-72	3	369	383	748	No significant difference		α,α-trehalase (EC 3.2.1.28); maltose phosphorylase (EC 2.4.1.8); trehalose phosphorylase (EC 2.4.1.64); kojibiose phosphorylase (EC 2.4.1.230); trehalose-6-phosphate phosphorylase (EC 2.4.1.216); nigerose phosphorylase (EC 2.4.1.279); 3-O-α-glucopyranosyl-L-rhamnose phosphorylase (EC 2.4.1.282); 2-O-α-glucopyranosylglycerol: phosphate β-glucosyltransferase (EC 2.4.1.-); α-glucosyl-1,2-β-galactosy…
GH67.hmm	669	AALT_g8808	837	2e-265	1	669	19	688	No significant difference		α-glucuronidase (EC 3.2.1.139); xylan α-1,2-glucuronidase (EC 3.2.1.131)
GH7.hmm	415	AALT_g11654	457	2.9e-194	1	414	20	452	No significant difference		endo-β-1,4-glucanase (EC 3.2.1.4); reducing end-acting cellobiohydrolase (EC 3.2.1.176); chitosanase (EC 3.2.1.132); endo-β-1,3-1,4-glucanase (EC 3.2.1.73)
GH7.hmm	415	AALT_g2449	456	3.8e-186	2	414	23	451	No significant difference		endo-β-1,4-glucanase (EC 3.2.1.4); reducing end-acting cellobiohydrolase (EC 3.2.1.176); chitosanase (EC 3.2.1.132); endo-β-1,3-1,4-glucanase (EC 3.2.1.74)
GH7.hmm	415	AALT_g7391	454	8.7e-194	2	414	20	452	No significant difference		endo-β-1,4-glucanase (EC 3.2.1.4); reducing end-acting cellobiohydrolase (EC 3.2.1.176); chitosanase (EC 3.2.1.132); endo-β-1,3-1,4-glucanase (EC 3.2.1.75)
GH7.hmm	415	AALT_g9977	421	6e-146	5	414	22	408	No significant difference		endo-β-1,4-glucanase (EC 3.2.1.4); reducing end-acting cellobiohydrolase (EC 3.2.1.176); chitosanase (EC 3.2.1.132); endo-β-1,3-1,4-glucanase (EC 3.2.1.76)
GH71.hmm	375	AALT_g11668	448	8.9e-69	1	371	30	420	No significant difference		α-1,3-glucanase (EC 3.2.1.59).
GH72.hmm	312	AALT_g11482	487	1.9e-76	92	290	141	337	No significant difference		β-1,3-glucanosyltransglycosylase (EC 2.4.1.-)
GH72.hmm	312	AALT_g11673	484	3.7e-121	4	311	21	332	No significant difference		β-1,3-glucanosyltransglycosylase (EC 2.4.2.-)
GH72.hmm	312	AALT_g2013	453	9.1e-116	4	310	29	330	No significant difference		β-1,3-glucanosyltransglycosylase (EC 2.4.3.-)
GH72.hmm	312	AALT_g5296	538	1.4e-136	2	311	15	326	No significant difference		β-1,3-glucanosyltransglycosylase (EC 2.4.4.-)
GH72.hmm	312	AALT_g71	456	2.2e-127	3	311	25	324	No significant difference		β-1,3-glucanosyltransglycosylase (EC 2.4.5.-)
GH72.hmm	312	AALT_g8444	558	3.6e-116	4	311	27	343	No significant difference		β-1,3-glucanosyltransglycosylase (EC 2.4.6.-)
GH76.hmm	358	AALT_g9720	398	3.4e-76	29	310	41	345	-3.79813	6.25e-19	α-1,6-mannanase (EC 3.2.1.101); α-glucosidase (EC 3.2.1.20)
GH76.hmm	358	AALT_g507	626	1.3e-89	12	347	29	401	-1.21148	0.000428332	α-1,6-mannanase (EC 3.2.1.101); α-glucosidase (EC 3.2.1.21)
GH76.hmm	358	AALT_g10138	451	2.5e-84	25	354	37	441	No significant difference		α-1,6-mannanase (EC 3.2.1.101); α-glucosidase (EC 3.2.1.22)
GH76.hmm	358	AALT_g11244	446	3.3e-104	12	346	31	382	No significant difference		α-1,6-mannanase (EC 3.2.1.101); α-glucosidase (EC 3.2.1.23)
GH76.hmm	358	AALT_g2307	838	2.6e-69	11	346	413	780	No significant difference		α-1,6-mannanase (EC 3.2.1.101); α-glucosidase (EC 3.2.1.24)
GH76.hmm	358	AALT_g4089	353	2.4e-71	21	330	23	329	No significant difference		α-1,6-mannanase (EC 3.2.1.101); α-glucosidase (EC 3.2.1.25)
GH76.hmm	358	AALT_g8366	681	1.5e-53	51	329	147	576	No significant difference		α-1,6-mannanase (EC 3.2.1.101); α-glucosidase (EC 3.2.1.26)
GH76.hmm	358	AALT_g8742	475	3.4e-98	12	346	36	411	No significant difference		α-1,6-mannanase (EC 3.2.1.101); α-glucosidase (EC 3.2.1.27)
GH76.hmm	358	AALT_g9248	450	1.2e-112	12	355	31	394	No significant difference		α-1,6-mannanase (EC 3.2.1.101); α-glucosidase (EC 3.2.1.28)
GH76.hmm	358	AALT_g9620	879	1.9e-98	12	346	30	395	No significant difference		α-1,6-mannanase (EC 3.2.1.101); α-glucosidase (EC 3.2.1.29)
GH78.hmm	504	AALT_g10171	1134	5.8e-67	7	401	81	528	No significant difference		α-L-rhamnosidase (EC 3.2.1.40); rhamnogalacturonan α-L-rhamnohydrolase (EC 3.2.1.174); L-Rhap-α-1,3-D-Apif -specific α-1,3-L-rhamnosidase (EC 3.2.1.-)
GH78.hmm	504	AALT_g11006	1037	2.7e-125	3	504	460	996	No significant difference		α-L-rhamnosidase (EC 3.2.1.40); rhamnogalacturonan α-L-rhamnohydrolase (EC 3.2.1.174); L-Rhap-α-1,3-D-Apif -specific α-1,3-L-rhamnosidase (EC 3.2.2.-)
GH78.hmm	504	AALT_g11274	805	7.3e-68	136	504	369	768	No significant difference		α-L-rhamnosidase (EC 3.2.1.40); rhamnogalacturonan α-L-rhamnohydrolase (EC 3.2.1.174); L-Rhap-α-1,3-D-Apif -specific α-1,3-L-rhamnosidase (EC 3.2.3.-)
GH78.hmm	504	AALT_g11907	1142	8.6e-50	137	502	376	766	No significant difference		α-L-rhamnosidase (EC 3.2.1.40); rhamnogalacturonan α-L-rhamnohydrolase (EC 3.2.1.174); L-Rhap-α-1,3-D-Apif -specific α-1,3-L-rhamnosidase (EC 3.2.4.-)
GH78.hmm	504	AALT_g3439	682	2.4e-67	136	503	248	630	No significant difference		α-L-rhamnosidase (EC 3.2.1.40); rhamnogalacturonan α-L-rhamnohydrolase (EC 3.2.1.174); L-Rhap-α-1,3-D-Apif -specific α-1,3-L-rhamnosidase (EC 3.2.5.-)
GH78.hmm	504	AALT_g6869	921	5.5e-121	3	502	358	879	No significant difference		α-L-rhamnosidase (EC 3.2.1.40); rhamnogalacturonan α-L-rhamnohydrolase (EC 3.2.1.174); L-Rhap-α-1,3-D-Apif -specific α-1,3-L-rhamnosidase (EC 3.2.6.-)
GH78.hmm	504	AALT_g8713	846	1.1e-59	135	504	408	814	No significant difference		α-L-rhamnosidase (EC 3.2.1.40); rhamnogalacturonan α-L-rhamnohydrolase (EC 3.2.1.174); L-Rhap-α-1,3-D-Apif -specific α-1,3-L-rhamnosidase (EC 3.2.7.-)
GH79.hmm	455	AALT_g3502	542	1.9e-83	2	436	47	516	No significant difference		β-glucuronidase (EC 3.2.1.31); hyaluronoglucuronidase (EC 3.2.1.36); heparanase (EC 3.2.1.166); baicalin β-glucuronidase (EC 3.2.1.167); β-4-O-methyl-glucuronidase (EC 3.2.1.-)
GH79.hmm	455	AALT_g5770	538	2.4e-39	2	342	45	404	No significant difference		β-glucuronidase (EC 3.2.1.31); hyaluronoglucuronidase (EC 3.2.1.36); heparanase (EC 3.2.1.166); baicalin β-glucuronidase (EC 3.2.1.167); β-4-O-methyl-glucuronidase (EC 3.2.2.-)
GH79.hmm	455	AALT_g9695	577	1e-73	1	423	43	496	No significant difference		β-glucuronidase (EC 3.2.1.31); hyaluronoglucuronidase (EC 3.2.1.36); heparanase (EC 3.2.1.166); baicalin β-glucuronidase (EC 3.2.1.167); β-4-O-methyl-glucuronidase (EC 3.2.3.-)
GH81.hmm	622	AALT_g890	728	4.1e-146	4	489	72	626	No significant difference		endo-β-1,3-glucanase (EC 3.2.1.39)
GH81.hmm	622	AALT_g9095	935	3.8e-209	6	622	138	822	No significant difference		endo-β-1,3-glucanase (EC 3.2.1.40)
GH85.hmm	315	AALT_g4664	1162	7.7e-70	3	312	98	425	No significant difference		endo-β-N-acetylglucosaminidase (EC 3.2.1.96)
GH88.hmm	329	AALT_g11879	560	6.3e-87	3	325	156	549	No significant difference		d-4,5-unsaturated β-glucuronyl hydrolase (EC 3.2.1.-)
GH88.hmm	329	AALT_g2725	472	5.8e-84	2	288	66	393	No significant difference		d-4,5-unsaturated β-glucuronyl hydrolase (EC 3.2.2.-)
GH92.hmm	491	AALT_g1260	771	9.3e-136	3	491	262	755	No significant difference		mannosyl-oligosaccharide α-1,2-mannosidase (EC 3.2.1.113); mannosyl-oligosaccharide α-1,3-mannosidase (EC 3.2.1.-); mannosyl-oligosaccharide α-1,6-mannosidase (EC 3.2.1.-); α-mannosidase (EC 3.2.1.24); α-1,2-mannosidase (EC 3.2.1.-); α-1,3-mannosidase (EC 3.2.1.-); α-1,4-mannosidase (EC 3.2.1.-); mannosyl-1-phosphodiester α-1,P-mannosidase (EC 3.2.1.-)
GH92.hmm	491	AALT_g2243	768	1.5e-161	3	490	209	719	No significant difference		mannosyl-oligosaccharide α-1,2-mannosidase (EC 3.2.1.113); mannosyl-oligosaccharide α-1,3-mannosidase (EC 3.2.1.-); mannosyl-oligosaccharide α-1,6-mannosidase (EC 3.2.1.-); α-mannosidase (EC 3.2.1.24); α-1,2-mannosidase (EC 3.2.1.-); α-1,4-mannosidase (EC움⡇钨‏쟀⡇闘‏뷀⡇鬰‏뻀⡇_xDA58_‏墘⡇_xDDE8_‏嚀⡇‏咀⡇‏劀⡇∘‪妘⡇⭸‪鐸⡆Ⲹ‪媘⡇⿘‪冀⡇㪨‪暐⡇㭘‪뫀⡇䡨‪垀⡇㒠⁘偸⡇뭠⁚뒰⡇반⁚ꋠ⡆볐⁚ꩰ⡆빀⁚꺸⡆쁨⁚꾸⡆선⁚ꇠ⡆슐⁚뎰⡇썈⁚鶘⡆쐀⁚麘⡆쒸
GH92.hmm	491	AALT_g2872	802	5.3e-152	3	490	265	772	No significant difference		mannosyl-oligosaccharide α-1,2-mannosidase (EC 3.2.1.113); mannosyl-oligosaccharide α-1,3-mannosidase (EC 3.2.1.-); mannosyl-oligosaccharide α-1,6-mannosidase (EC 3.2.1.-); α-mannosidase (EC 3.2.1.24); α-1,2-mannosidase (EC 3.2.1.-); α-1,5-mannosidase (EC潀⡇⚸ 瞀⡇❐ 湀⡇⟨ 禀⡇⤘ 綀⡇⦰ 玀⡇ⵀ 简⡇⹰ 璀⡇⼈ 疀⡇⾠ 灀⡇蒠‏ｈ⡆蔸‏周⡇鉈‏Ո⡇鍸‏و⡇钨‏݈⡇闘‏﵈⡆鬰‏﹈⡆‏⡆‏⡆觸‒氨⡇诰‒悘⡇赀‒憰⡇躐‒揠⡇鑸‒擸⡇⿘‪⡆㭘
GH92.hmm	491	AALT_g450	791	1.1e-141	2	490	247	763	No significant difference		mannosyl-oligosaccharide α-1,2-mannosidase (EC 3.2.1.113); mannosyl-oligosaccharide α-1,3-mannosidase (EC 3.2.1.-); mannosyl-oligosaccharide α-1,6-mannosidase (EC 3.2.1.-); α-mannosidase (EC 3.2.1.24); α-1,2-mannosidase (EC 3.2.1.-); α-1,6-mannosidase (EC徐⢸_x0000__x0000__xFFFF__xFFFF_⤘ 綀⡇⦰ 玀⡇ⵀ 简⡇⹰ 璀⡇⼈ 疀⡇⾠ 灀⡇蒠‏ｈ⡆蔸‏周⡇鉈‏Ո⡇鍸‏و⡇钨‏݈⡇闘‏﵈⡆鬰‏﹈⡆‏⡆‏⡆觸‒氨⡇诰‒悘⡇赀‒憰⡇躐‒揠⡇鑸‒擸⡇⿘‪⡆㭘‪煮⡆㻈‪肰⡇㒠
GH92.hmm	491	AALT_g956	1527	8.9e-135	16	491	355	882	No significant difference		mannosyl-oligosaccharide α-1,2-mannosidase (EC 3.2.1.113); mannosyl-oligosaccharide α-1,3-mannosidase (EC 3.2.1.-); mannosyl-oligosaccharide α-1,6-mannosidase (EC 3.2.1.-); α-mannosidase (EC 3.2.1.24); α-1,2-mannosidase (EC 3.2.1.-); α-1,7-mannosidase (EC湀⡇⟨ 禀⡇⤘ 綀⡇⦰ 玀⡇ⵀ 简⡇⹰ 璀⡇⼈ 疀⡇⾠ 灀⡇蒠‏ｈ⡆蔸‏周⡇鉈‏Ո⡇鍸‏و⡇钨‏݈⡇闘‏﵈⡆鬰‏﹈⡆‏⡆‏⡆觸‒氨⡇诰‒悘⡇赀‒憰⡇躐‒揠⡇鑸‒擸⡇⿘‪⡆㭘‪煮⡆㻈‪肰⡇㒠
GH93.hmm	307	AALT_g9262	388	8.1e-98	3	306	48	353	-3.88568	7.81e-05	exo-α-L-1,5-arabinanase (EC 3.2.1.-)
GH93.hmm	307	AALT_g9731	386	1.8e-111	2	306	48	362	-2.81411	4.32e-05	exo-α-L-1,5-arabinanase (EC 3.2.2.-)
GH94.hmm	1036	AALT_g10422	814	5.1e-200	300	1036	44	784	No significant difference		cellobiose phosphorylase (EC 2.4.1.20); laminaribiose phosphorylase (EC 2.4.1.31); cellodextrin phosphorylase (EC 2.4.1.49); chitobiose phosphorylase (EC 2.4.1.-); cyclic β-1,2-glucan synthase (EC 2.4.1.-); cellobionic acid phosphorylase (EC 2.4.1.321); β-1,2-oligoglucan phosphorylase (EC 2.4.1.-)
GH95.hmm	722	AALT_g217	804	5.3e-203	5	704	19	788	No significant difference		α-L-fucosidase (EC 3.2.1.51); α-1,2-L-fucosidase (EC 3.2.1.63); α-L-galactosidase (EC 3.2.1.-)
GH95.hmm	722	AALT_g2191	807	2.4e-236	5	716	20	764	No significant difference		α-L-fucosidase (EC 3.2.1.51); α-1,2-L-fucosidase (EC 3.2.1.63); α-L-galactosidase (EC 3.2.2.-)
GT1.hmm	382	AALT_g10521	874	2e-55	87	379	205	526	No significant difference		UDP-glucuronosyltransferase (EC 2.4.1.17); zeatin O-β-xylosyltransferase (EC 2.4.2.40); 2-hydroxyacylsphingosine 1-β-galactosyltransferase (EC 2.4.1.45); N-acylsphingosine galactosyltransferase (EC 2.4.1.47); flavonol 3-O-glucosyltransferase (EC 2.4.1.91); anthocyanidin 3-O-glucosyltransferase (EC 2.4.1.115); sinapate 1-glucosyltransferase (EC 2.4.1.120); indole-3-acetate β-glucosyltransferase (E…
GT1.hmm	382	AALT_g11422	1467	6.7e-54	5	379	964	1380	No significant difference		UDP-glucuronosyltransferase (EC 2.4.1.17); zeatin O-β-xylosyltransferase (EC 2.4.2.40); 2-hydroxyacylsphingosine 1-β-galactosyltransferase (EC 2.4.1.45); N-acylsphingosine galactosyltransferase (EC 2.4.1.47); flavonol 3-O-glucosyltransferase (EC 2.4.1.92); anthocyanidin 3-O-glucosyltransferase (EC 2.4.1.115); sinapate 1-glucosyltransferase (EC 2.4.1.120); indole-3-acetate β-glucosyltransferase (E…
GT1.hmm	382	AALT_g11453	874	1.8e-55	62	374	202	542	No significant difference		UDP-glucuronosyltransferase (EC 2.4.1.17); zeatin O-β-xylosyltransferase (EC 2.4.2.40); 2-hydroxyacylsphingosine 1-β-galactosyltransferase (EC 2.4.1.45); N-acylsphingosine galactosyltransferase (EC 2.4.1.47); flavonol 3-O-glucosyltransferase (EC 2.4.1.93); anthocyanidin 3-O-glucosyltransferase (EC 2.4.1.115); sinapate 1-glucosyltransferase (EC 2.4.1.120); indole-3-acetate β-glucosyltransferase (E…
GT1.hmm	382	AALT_g1147	1196	2e-43	88	380	272	578	No significant difference		UDP-glucuronosyltransferase (EC 2.4.1.17); zeatin O-β-xylosyltransferase (EC 2.4.2.40); 2-hydroxyacylsphingosine 1-β-galactosyltransferase (EC 2.4.1.45); N-acylsphingosine galactosyltransferase (EC 2.4.1.47); flavonol 3-O-glucosyltransferase (EC 2.4.1.94); anthocyanidin 3-O-glucosyltransferase (EC 2.4.1.115); sinapate 1-glucosyltransferase (EC 2.4.1.120); indole-3-acetate β-glucosyltransferase (E…
GT1.hmm	382	AALT_g2935	1261	2.5e-52	91	368	369	677	No significant difference		UDP-glucuronosyltransferase (EC 2.4.1.17); zeatin O-β-xylosyltransferase (EC 2.4.2.40); 2-hydroxyacylsphingosine 1-β-galactosyltransferase (EC 2.4.1.45); N-acylsphingosine galactosyltransferase (EC 2.4.1.47); flavonol 3-O-glucosyltransferase (EC 2.4.1.95); anthocyanidin 3-O-glucosyltransferase (EC 2.4.1.115); sinapate 1-glucosyltransferase (EC 2.4.1.120); indole-3-acetate β-glucosyltransferase (E…
GT1.hmm	382	AALT_g5574	1440	2.4e-60	84	379	367	693	No significant difference		UDP-glucuronosyltransferase (EC 2.4.1.17); zeatin O-β-xylosyltransferase (EC 2.4.2.40); 2-hydroxyacylsphingosine 1-β-galactosyltransferase (EC 2.4.1.45); N-acylsphingosine galactosyltransferase (EC 2.4.1.47); flavonol 3-O-glucosyltransferase (EC 2.4.1.96); anthocyanidin 3-O-glucosyltransferase (EC 2.4.1.115); sinapate 1-glucosyltransferase (EC 2.4.1.120); indole-3-acetate β-glucosyltransferase (E…
GT1.hmm	382	AALT_g7177	1094	6.3e-25	114	378	781	1084	No significant difference		UDP-glucuronosyltransferase (EC 2.4.1.17); zeatin O-β-xylosyltransferase (EC 2.4.2.40); 2-hydroxyacylsphingosine 1-β-galactosyltransferase (EC 2.4.1.45); N-acylsphingosine galactosyltransferase (EC 2.4.1.47); flavonol 3-O-glucosyltransferase (EC 2.4.1.97); anthocyanidin 3-O-glucosyltransferase (EC 2.4.1.115); sinapate 1-glucosyltransferase (EC 2.4.1.120); indole-3-acetate β-glucosyltransferase (E…
GT1.hmm	382	AALT_g8055	446	2e-30	56	380	64	431	No significant difference		UDP-glucuronosyltransferase (EC 2.4.1.17); zeatin O-β-xylosyltransferase (EC 2.4.2.40); 2-hydroxyacylsphingosine 1-β-galactosyltransferase (EC 2.4.1.45); N-acylsphingosine galactosyltransferase (EC 2.4.1.47); flavonol 3-O-glucosyltransferase (EC 2.4.1.98); anthocyanidin 3-O-glucosyltransferase (EC 2.4.1.115); sinapate 1-glucosyltransferase (EC 2.4.1.120); indole-3-acetate β-glucosyltransferase (E…
GT1.hmm	382	AALT_g8436	837	2.8e-54	63	377	197	540	No significant difference		UDP-glucuronosyltransferase (EC 2.4.1.17); zeatin O-β-xylosyltransferase (EC 2.4.2.40); 2-hydroxyacylsphingosine 1-β-galactosyltransferase (EC 2.4.1.45); N-acylsphingosine galactosyltransferase (EC 2.4.1.47); flavonol 3-O-glucosyltransferase (EC 2.4.1.99); anthocyanidin 3-O-glucosyltransferase (EC 2.4.1.115); sinapate 1-glucosyltransferase (EC 2.4.1.120); indole-3-acetate β-glucosyltransferase (E…
GT15.hmm	273	AALT_g3936	352	2.3e-108	1	268	39	324	-2.19615	9.64e-05	glycolipid 2-α-mannosyltransferase (EC 2.4.1.131); GDP-Man: α-1,2-mannosyltransferase (EC 2.4.1.-).
GT15.hmm	273	AALT_g110	512	5.4e-126	1	272	116	424	No significant difference		glycolipid 2-α-mannosyltransferase (EC 2.4.1.131); GDP-Man: α-1,2-mannosyltransferase (EC 2.4.2.-).
GT15.hmm	273	AALT_g8491	403	5.2e-118	1	272	82	360	No significant difference		glycolipid 2-α-mannosyltransferase (EC 2.4.1.131); GDP-Man: α-1,2-mannosyltransferase (EC 2.4.3.-).
GT15.hmm	273	AALT_g8956	404	4.1e-127	1	272	81	351	No significant difference		glycolipid 2-α-mannosyltransferase (EC 2.4.1.131); GDP-Man: α-1,2-mannosyltransferase (EC 2.4.4.-).
GT2_Chitin_synth_1.hmm	163	AALT_g2670	900	2.1e-69	1	163	212	380	No significant difference		cellulose synthase (EC 2.4.1.12); chitin synthase (EC 2.4.1.16); dolichyl-phosphate β-D-mannosyltransferase (EC 2.4.1.83); dolichyl-phosphate β-glucosyltransferase (EC 2.4.1.117); N-acetylglucosaminyltransferase (EC 2.4.1.-); N-acetylgalactosaminyltransferase (EC 2.4.1.-); hyaluronan synthase (EC 2.4.1.212); chitin oligosaccharide synthase (EC 2.4.1.-); β-1,3-glucan synthase (EC 2.4.1.34); β-1,4-…
GT2_Chitin_synth_1.hmm	163	AALT_g3737	1443	2.2e-76	1	163	273	435	No significant difference		cellulose synthase (EC 2.4.1.12); chitin synthase (EC 2.4.1.16); dolichyl-phosphate β-D-mannosyltransferase (EC 2.4.1.83); dolichyl-phosphate β-glucosyltransferase (EC 2.4.1.117); N-acetylglucosaminyltransferase (EC 2.4.2.-); N-acetylgalactosaminyltransferase (EC 2.4.1.-); hyaluronan synthase (EC 2.4.1.212); chitin oligosaccharide synthase (EC 2.4.1.-); β-1,3-glucan synthase (EC 2.4.1.34); β-1,4-…
GT2_Chitin_synth_1.hmm	163	AALT_g4867	1064	7.1e-80	1	163	343	505	No significant difference		cellulose synthase (EC 2.4.1.12); chitin synthase (EC 2.4.1.16); dolichyl-phosphate β-D-mannosyltransferase (EC 2.4.1.83); dolichyl-phosphate β-glucosyltransferase (EC 2.4.1.117); N-acetylglucosaminyltransferase (EC 2.4.3.-); N-acetylgalactosaminyltransferase (EC 2.4.1.-); hyaluronan synthase (EC 2.4.1.212); chitin oligosaccharide synthase (EC 2.4.1.-); β-1,3-glucan synthase (EC 2.4.1.34); β-1,4-…
GT2_Chitin_synth_1.hmm	163	AALT_g5268	873	8e-68	1	163	212	381	No significant difference		cellulose synthase (EC 2.4.1.12); chitin synthase (EC 2.4.1.16); dolichyl-phosphate β-D-mannosyltransferase (EC 2.4.1.83); dolichyl-phosphate β-glucosyltransferase (EC 2.4.1.117); N-acetylglucosaminyltransferase (EC 2.4.4.-); N-acetylgalactosaminyltransfese (EC 2.4.1.-); hyaluronan synthase (EC 2.4.1.212); chitin oligosaccharide synthase (EC 2.4.1.-); β-1,3-glucan synthase (EC 2.4.1.34); β-1,4-ma…
GT2_Chitin_synth_2.hmm	527	AALT_g3493	674	5.9e-28	153	506	293	645	No significant difference		cellulose synthase (EC 2.4.1.12); chitin synthase (EC 2.4.1.16); dolichyl-phosphate β-D-mannosyltransferase (EC 2.4.1.83); dolichyl-phosphate β-glucosyltransferase (EC 2.4.1.117); N-acetylglucosaminyltransferase (EC 2.4.5.-); N-acetylgalactosaminyltransferase (EC 2.4.1.-); hyaluronan synthase (EC 2.4.1.212); chitin oligosaccharide synthase (EC 2.4.1.-); β-1,3-glucan synthase (EC 2.4.1.34); β-1,4-…
GT2_Chitin_synth_2.hmm	527	AALT_g4326	1845	3.6e-239	2	527	1202	1709	No significant difference		cellulose synthase (EC 2.4.1.12); chitin synthase (EC 2.4.1.16); dolichyl-phosphate β-D-mannosyltransferase (EC 2.4.1.83); dolichyl-phosphate β-glucosyltransferase (EC 2.4.1.117); N-acetylglucosaminyltransferase (EC 2.4.6.-); N-acetylgalactosaminyltransferase (EC 2.4.1.-); hyaluronan synthase (EC 2.4.1.212); chitin oligosaccharide synthase (EC 2.4.1.-); β-1,3-glucan synthase (EC 2.4.1.34); β-1,4-…
GT2_Chitin_synth_2.hmm	527	AALT_g4327	1772	1.8e-231	2	525	1046	1554	No significant difference		cellulose synthase (EC 2.4.1.12); chitin synthase (EC 2.4.1.16); dolichyl-phosphate β-D-mannosyltransferase (EC 2.4.1.83); dolichyl-phosphate β-glucosyltransferase (EC 2.4.1.117); N-acetylglucosaminyltransferase (EC 2.4.7.-); N-acetylgalactosaminyltransfese (EC 2.4.1.-); hyaluronan synthase (EC 2.4.1.212); chitin oligosaccharide synthase (EC 2.4.1.-); β-1,3-glucan synthase (EC 2.4.1.34); β-1,4-ma…
GT2_Chitin_synth_2.hmm	527	AALT_g4331	858	4e-25	204	504	277	569	No significant difference		cellulose synthase (EC 2.4.1.12); chitin synthase (EC 2.4.1.16); dolichyl-phosphate β-D-mannosyltransferase (EC 2.4.1.83); dolichyl-phosphate β-glucosyltransferase (EC 2.4.1.117); N-acetylglucosaminyltransferase (EC 2.4.8.-); N-acetylgalactosaminyltransferase (EC 2.4.1.-); hyaluronan synthase (EC 2.4.1.212); chitin oligosaccharide synthase (EC 2.4.1.-); β-1,3-glucan synthase (EC 2.4.1.34); β-1,4-…
GT2_Chitin_synth_2.hmm	527	AALT_g4867	1064	2.6e-21	204	420	483	711	No significant difference		cellulose synthase (EC 2.4.1.12); chitin synthase (EC 2.4.1.16); dolichyl-phosphate β-D-mannosyltransferase (EC 2.4.1.83); dolichyl-phosphate β-glucosyltransferase (EC 2.4.1.117); N-acetylglucosaminyltransferase (EC 2.4.9.-); N-acetylgalactosaminyltransfese (EC 2.4.1.-); hyaluronan synthase (EC 2.4.1.212); chitin oligosaccharide synthase (EC 2.4.1.-); β-1,3-glucan synthase (EC 2.4.1.34); β-1,4-ma…
GT2_Chitin_synth_2.hmm	527	AALT_g5268	873	3.8e-23	203	424	358	592	No significant difference		cellulose synthase (EC 2.4.1.12); chitin synthase (EC 2.4.1.16); dolichyl-phosphate β-D-mannosyltransferase (EC 2.4.1.83); dolichyl-phosphate β-glucosyltransferase (EC 2.4.1.117); N-acetylglucosaminyltransferase (EC 2.410.-); N-acetylgalactosaminyltransfese (EC 2.4.1.-); hyaluronan synthase (EC 2.4.1.212); chitin oligosaccharide synthase (EC 2.4.1.-); β-1,3-glucan synthase (EC 2.4.1.34); β-1,4-ma…
GT2_Chitin_synth_2.hmm	527	AALT_g577	566	3.6e-27	154	499	223	563	No significant difference		cellulose synthase (EC 2.4.1.12); chitin synthase (EC 2.4.1.16); dolichyl-phosphate β-D-mannosyltransferase (EC 2.4.1.83); dolichyl-phosphate β-glucosyltransferase (EC 2.4.1.117); N-acetylglucosaminyltransferase (EC 2.411.-); N-acetylgalactosaminyltransfese (EC 2.4.1.-); hyaluronan synthase (EC 2.4.1.212); chitin oligosaccharide synthase (EC 2.4.1.-); β-1,3-glucan synthase (EC 2.4.1.34); β-1,4-ma…
GT2_Chitin_synth_2.hmm	527	AALT_g6926	896	2.4e-99	8	493	426	893	No significant difference		cellulose synthase (EC 2.4.1.12); chitin synthase (EC 2.4.1.16); dolichyl-phosphate β-D-mannosyltransferase (EC 2.4.1.83); dolichyl-phosphate β-glucosyltransferase (EC 2.4.1.117); N-acetylglucosaminyltransferase (EC 2.412.-); N-acetylgalactosaminyltransferase (EC 2.4.1.-); hyaluronan synthase (EC 2.4.1.212); chitin oligosaccharide synthase (EC 2.4.1.-); β-1,3-glucan synthase (EC 2.4.1.34); β-1,4-…
GT2_Chitin_synth_2.hmm	527	AALT_g7864	1216	3.9e-292	4	527	660	1186	No significant difference		cellulose synthase (EC 2.4.1.12); chitin synthase (EC 2.4.1.16); dolichyl-phosphate β-D-mannosyltransferase (EC 2.4.1.83); dolichyl-phosphate β-glucosyltransferase (EC 2.4.1.117); N-acetylglucosaminyltransferase (EC 2.413.-); N-acetylgalactosaminyltransferase (EC 2.4.1.-); hyaluronan synthase (EC 2.4.1.212); chitin oligosaccharide synthase (EC 2.4.1.-); β-1,3-glucan synthase (EC 2.4.1.34); β-1,4-…
GT2_Glyco_tranf_2_3.hmm	230	AALT_g1193	595	3e-22	1	229	143	438	No significant difference		cellulose synthase (EC 2.4.1.12); chitin synthase (EC 2.4.1.16); dolichyl-phosphate β-D-mannosyltransferase (EC 2.4.1.83); dolichyl-phosphate β-glucosyltransferase (EC 2.4.1.117); N-acetylglucosaminyltransferase (EC 2.414.-); N-acetylgalactosaminyltransferase (EC 2.4.1.-); hyaluronan synthase (EC 2.4.1.212); chitin oligosaccharide synthase (EC 2.4.1.-); β-1,3-glucan synthase (EC 2.4.1.34); β-1,4-…
GT2_Glyco_tranf_2_3.hmm	230	AALT_g3270	875	1.2e-25	4	217	372	580	No significant difference		cellulose synthase (EC 2.4.1.12); chitin synthase (EC 2.4.1.16); dolichyl-phosphate β-D-mannosyltransferase (EC 2.4.1.83); dolichyl-phosphate β-glucosyltransferase (EC 2.4.1.117); N-acetylglucosaminyltransferase (EC 2.415.-); N-acetylgalactosaminyltransfese (EC 2.4.1.-); hyaluronan synthase (EC 2.4.1.212); chitin oligosaccharide synthase (EC 2.4.1.-); β-1,3-glucan synthase (EC 2.4.1.34); β-1,4-ma…
GT2_Glyco_tranf_2_3.hmm	230	AALT_g4668	573	5.5e-22	6	229	52	282	No significant difference		cellulose synthase (EC 2.4.1.12); chitin synthase (EC 2.4.1.16); dolichyl-phosphate β-D-mannosyltransferase (EC 2.4.1.83); dolichyl-phosphate β-glucosyltransferase (EC 2.4.1.117); N-acetylglucosaminyltransferase (EC 2.416.-); N-acetylgalactosaminyltransferase (EC 2.4.1.-); hyaluronan synthase (EC 2.4.1.212); chitin oligosaccharide synthase (EC 2.4.1.-); β-1,3-glucan synthase (EC 2.4.1.34); β-1,4-…
GT2_Glyco_tranf_2_3.hmm	230	AALT_g5601	465	1.9e-29	3	229	54	287	No significant difference		cellulose synthase (EC 2.4.1.12); chitin synthase (EC 2.4.1.16); dolichyl-phosphate β-D-mannosyltransferase (EC 2.4.1.83); dolichyl-phosphate β-glucosyltransferase (EC 2.4.1.117); N-acetylglucosaminyltransferase (EC 2.417.-); N-acetylgalactosaminyltransfese (EC 2.4.1.-); hyaluronan synthase (EC 2.4.1.212); chitin oligosaccharide synthase (EC 2.4.1.-); β-1,3-glucan synthase (EC 2.4.1.34); β-1,4-ma…
GT2_Glyco_trans_2_3.hmm	197	AALT_g7566	509	1.9e-24	1	195	216	454	1.82652	1.1e-06	cellulose synthase (EC 2.4.1.12); chitin synthase (EC 2.4.1.16); dolichyl-phosphate β-D-mannosyltransferase (EC 2.4.1.83); dolichyl-phosphate β-glucosyltransferase (EC 2.4.1.117); N-acetylglucosaminyltransferase (EC 2.418.-); N-acetylgalactosaminyltransferase (EC 2.4.1.-); hyaluronan synthase (EC 2.4.1.212); chitin oligosaccharide synthase (EC 2.4.1.-); β-1,3-glucan synthase (EC 2.4.1.34); β-1,4-…
GT2_Glyco_trans_2_3.hmm	197	AALT_g3540	880	1.4e-53	1	192	530	741	No significant difference		cellulose synthase (EC 2.4.1.12); chitin synthase (EC 2.4.1.16); dolichyl-phosphate β-D-mannosyltransferase (EC 2.4.1.83); dolichyl-phosphate β-glucosyltransferase (EC 2.4.1.117); N-acetylglucosaminyltransferase (EC 2.419.-); N-acetylgalactosaminyltransferase (EC 2.4.1.-); hyaluronan synthase (EC 2.4.1.212); chitin oligosaccharide synthase (EC 2.4.1.-); β-1,3-glucan synthase (EC 2.4.1.34); β-1,4-…
GT2_Glyco_trans_2_3.hmm	197	AALT_g5568	905	1.1e-53	1	191	522	729	No significant difference		cellulose synthase (EC 2.4.1.12); chitin synthase (EC 2.4.1.16); dolichyl-phosphate β-D-mannosyltransferase (EC 2.4.1.83); dolichyl-phosphate β-glucosyltransferase (EC 2.4.1.117); N-acetylglucosaminyltransferase (EC 2.420.-); N-acetylgalactosaminyltransferase (EC 2.4.1.-); hyaluronan synthase (EC 2.4.1.212); chitin oligosaccharide synthase (EC 2.4.1.-); β-1,3-glucan synthase (EC 2.4.1.34); β-1,4-…
GT2_Glyco_trans_2_3.hmm	197	AALT_g9577	623	8.4e-19	5	185	188	393	No significant difference		cellulose synthase (EC 2.4.1.12); chitin synthase (EC 2.4.1.16); dolichyl-phosphate β-D-mannosyltransferase (EC 2.4.1.83); dolichyl-phosphate β-glucosyltransferase (EC 2.4.1.117); N-acetylglucosaminyltransferase (EC 2.421.-); N-acetylgalactosaminyltransfese (EC 2.4.1.-); hyaluronan synthase (EC 2.4.1.212); chitin oligosaccharide synthase (EC 2.4.1.-); β-1,3-glucan synthase (EC 2.4.1.34); β-1,4-ma…
GT2_Glycos_transf_2.hmm	170	AALT_g1505	417	6.8e-25	1	136	128	311	No significant difference		cellulose synthase (EC 2.4.1.12); chitin synthase (EC 2.4.1.16); dolichyl-phosphate β-D-mannosyltransferase (EC 2.4.1.83); dolichyl-phosphate β-glucosyltransferase (EC 2.4.1.117); N-acetylglucosaminyltransferase (EC 2.422.-); N-acetylgalactosaminyltransfese (EC 2.4.1.-); hyaluronan synthase (EC 2.4.1.212); chitin oligosaccharide synthase (EC 2.4.1.-); β-1,3-glucan synthase (EC 2.4.1.34); β-1,4-ma…
GT2_Glycos_transf_2.hmm	170	AALT_g6357	241	2.3e-36	1	169	8	178	No significant difference		cellulose synthase (EC 2.4.1.12); chitin synthase (EC 2.4.1.16); dolichyl-phosphate β-D-mannosyltransferase (EC 2.4.1.83); dolichyl-phosphate β-glucosyltransferase (EC 2.4.1.117); N-acetylglucosaminyltransferase (EC 2.423.-); N-acetylgalactosaminyltransferase (EC 2.4.1.-); hyaluronan synthase (EC 2.4.1.212); chitin oligosaccharide synthase (EC 2.4.1.-); β-1,3-glucan synthase (EC 2.4.1.34); β-1,4-…
GT20.hmm	475	AALT_g2106	533	1.5e-204	11	475	14	480	-1.67224	1.2e-06	α,α-trehalose-phosphate synthase [UDP-forming] (EC 2.4.1.15); Glucosylglycerol-phosphate synthase (EC 2.4.1.213); trehalose-6-P phosphatase (EC 3.1.3.12); [retaining] GDP-valeniol: validamine 7-phosphate valeniolyltransferase (EC 2.-.-.-)
GT20.hmm	475	AALT_g10631	919	1.7e-153	32	474	175	629	No significant difference		α,α-trehalose-phosphate synthase [UDP-forming] (EC 2.4.1.15); Glucosylglycerol-phosphate synthase (EC 2.4.1.213); trehalose-6-P phosphatase (EC 3.1.3.12); [retaining] GDP-valeniol: validamine 7-phosphate valeniolyltransferase (EC 3.-.-.-)
GT20.hmm	475	AALT_g10665	962	1.6e-152	8	473	128	656	No significant difference		α,α-trehalose-phosphate synthase [UDP-forming] (EC 2.4.1.15); Glucosylglycerol-phosphate synthase (EC 2.4.1.213); trehalose-6-P phosphatase (EC 3.1.3.12); [retaining] GDP-valeniol: validamine 7-phosphate valeniolyltransferase (EC 4.-.-.-)
GT21.hmm	233	AALT_g1973	574	1.2e-91	1	233	65	392	No significant difference		UDP-Glc: ceramide β-glucosyltransferase (EC 2.4.1.80).
GT22.hmm	389	AALT_g2875	601	1.1e-55	148	388	165	469	No significant difference		Dol-P-Man: Man6GlcNAc2-PP-Dol α-1,2-mannosyltransferase (EC 2.4.1.259); Dol-P-Man: Man8GlcNAc2-PP-Dol α-1,2-mannosyltransferase (EC 2.4.1.261); Dol-P-Man: Man2-GlcNAc-phosphatidylinositol α-1,2-mannosyltransferase (EC 2.4.1.-); Dol-P-Man: Man3-GlcNAc-phosphatidylinositol α-1,2-mannosyltransferase (EC 2.4.1.-)
GT22.hmm	389	AALT_g6743	524	3.6e-82	2	386	6	397	No significant difference		Dol-P-Man: Man6GlcNAc2-PP-Dol α-1,2-mannosyltransferase (EC 2.4.1.259); Dol-P-Man: Man8GlcNAc2-PP-Dol α-1,2-mannosyltransferase (EC 2.4.1.261); Dol-P-Man: Man2-GlcNAc-phosphatidylinositol α-1,2-mannosyltransferase (EC 2.4.1.-); Dol-P-Man: Man4-GlcNAc-phos䚈⡇㭘‪窰⡇䡨‪㝸⡇㒠⁘ば⡇뭠⁚璠⡇반⁚˸⡇볐⁚ઈ⡇빀⁚໐⡇쁨⁚࿐⡇선⁚Ǹ⡇슐⁚玠⡇썈⁚ﶰ⡆쐀⁚ﺰ⡆쒸⁚ـ⡇웠
GT22.hmm	389	AALT_g7758	570	9.8e-86	3	374	9	414	No significant difference		Dol-P-Man: Man6GlcNAc2-PP-Dol α-1,2-mannosyltransferase (EC 2.4.1.259); Dol-P-Man: Man8GlcNAc2-PP-Dol α-1,2-mannosyltransferase (EC 2.4.1.261); Dol-P-Man: Man2-GlcNAc-phosphatidylinositol α-1,2-mannosyltransferase (EC 2.4.1.-); Dol-P-Man: Man5-GlcNAc-phos䚈⡇㭘‪窰⡇䡨‪㝸⡇㒠⁘ば⡇뭠⁚璠⡇반⁚˸⡇볐⁚ઈ⡇빀⁚໐⡇쁨⁚࿐⡇선⁚Ǹ⡇슐⁚玠⡇썈⁚ﶰ⡆쐀⁚ﺰ⡆쒸⁚ـ⡇웠
GT22.hmm	389	AALT_g9158	593	3e-92	2	388	25	456	No significant difference		Dol-P-Man: Man6GlcNAc2-PP-Dol α-1,2-mannosyltransferase (EC 2.4.1.259); Dol-P-Man: Man8GlcNAc2-PP-Dol α-1,2-mannosyltransferase (EC 2.4.1.261); Dol-P-Man: Man2-GlcNAc-phosphatidylinositol α-1,2-mannosyltransferase (EC 2.4.1.-); Dol-P-Man: Man6-GlcNAc-phos݈⡇闘‏﵈⡆鬰‏﹈⡆‏⡆‏⡆觸‒䰠⡇诰‒䂐⡇赀‒䆨⡇躐‒䏘⡇鑸‒䓰⡇⿘‪⡆㭘‪煮⡆㻈‪肰⡇㒠⁘⡆_x0001_
GT24.hmm	248	AALT_g11613	1503	1.3e-133	1	248	1199	1446	No significant difference		UDP-Glc: glycoprotein α-glucosyltransferase (EC 2.4.1.-).
GT25.hmm	181	AALT_g7308	458	5.2e-25	3	170	72	339	-1.19674	0.00343873	lipopolysaccharide β-1,4-galactosyltransferase (EC 2.4.1.-); β-1,3-glucosyltransferase (EC 2.4.1.-); β-1,2-glucosyltransferase (EC 2.4.1.-); β-1,2-galactosyltransferase (EC 2.4.1.-); LPS β-1,4-galactosyltransferase (EC 2.4.1.-); occidiofungin β-xylosyltransferase (EC 2.4.2.-); UDP-Gal:procollagen β-galactosyltransferase (EC 2.4.1.50)
GT3.hmm	637	AALT_g1978	706	1.2e-299	1	637	16	652	No significant difference		glycogen synthase (EC 2.4.1.11).
GT32.hmm	90	AALT_g10694	396	5.5e-20	8	89	146	225	-1.37058	2.83e-05	α-1,6-mannosyltransferase (EC 2.4.1.-); α-1,4-N-acetylglucosaminyltransferase (EC 2.4.1.-); α-1,4-N-acetylgalactosaminyltransferase (EC 2.4.1.-); GDP-Man: inositol-phosphorylceramide transferase (EC 2.4.1.-); UDP-Gal: β-galactoside α-1,4-galactosyltransferase (EC 2.4.1.-); UDP-Gal: lactose/N-acetyl-lactosamine α-1,4-galactosyltransferase (EC 2.4.1.-); UDP-Glc: protein α-glucosyltransferase (EC 2.…
GT32.hmm	90	AALT_g6951	334	2.6e-23	3	87	76	155	-1.28587	0.000860624	α-1,6-mannosyltransferase (EC 2.4.1.-); α-1,4-N-acetylglucosaminyltransferase (EC 2.4.1.-); α-1,4-N-acetylgalactosaminyltransferase (EC 2.4.1.-); GDP-Man: inositol-phosphorylceramide transferase (EC 2.4.1.-); UDP-Gal: β-galactoside α-1,5-galactosyltransfese (EC 2.4.1.-); UDP-Gal: lactose/N-acetyl-lactosamine α-1,4-galactosyltransferase (EC 2.4.1.-); UDP-Glc: protein α-glucosyltransferase (EC 2.4.…
GT32.hmm	90	AALT_g10870	315	6.7e-19	4	88	71	154	No significant difference		α-1,6-mannosyltransferase (EC 2.4.1.-); α-1,4-N-acetylglucosaminyltransferase (EC 2.4.1.-); α-1,4-N-acetylgalactosaminyltransferase (EC 2.4.1.-); GDP-Man: inositol-phosphorylceramide transferase (EC 2.4.1.-); UDP-Gal: β-galactoside α-1,6-galactosyltransfese (EC 2.4.1.-); UDP-Gal: lactose/N-acetyl-lactosamine α-1,4-galactosyltransferase (EC 2.4.1.-); UDP-Glc: protein α-glucosyltransferase (EC 2.4.…
GT32.hmm	90	AALT_g11285	320	3.2e-19	4	88	69	154	No significant difference		α-1,6-mannosyltransferase (EC 2.4.1.-); α-1,4-N-acetylglucosaminyltransferase (EC 2.4.1.-); α-1,4-N-acetylgalactosaminyltransferase (EC 2.4.1.-); GDP-Man: inositol-phosphorylceramide transferase (EC 2.4.1.-); UDP-Gal: β-galactoside α-1,7-galactosyltransfese (EC 2.4.1.-); UDP-Gal: lactose/N-acetyl-lactosamine α-1,4-galactosyltransferase (EC 2.4.1.-); UDP-Glc: protein α-glucosyltransferase (EC 2.4.…
GT32.hmm	90	AALT_g2314	395	3e-21	5	88	90	175	No significant difference		α-1,6-mannosyltransferase (EC 2.4.1.-); α-1,4-N-acetylglucosaminyltransferase (EC 2.4.1.-); α-1,4-N-acetylgalactosaminyltransferase (EC 2.4.1.-); GDP-Man: inositol-phosphorylceramide transferase (EC 2.4.1.-); UDP-Gal: β-galactoside α-1,8-galactosyltransfese (EC 2.4.1.-); UDP-Gal: lactose/N-acetyl-lactosamine α-1,4-galactosyltransferase (EC 2.4.1.-); UDP-Glc: protein α-glucosyltransferase (EC 2.4.…
GT32.hmm	90	AALT_g5715	343	3.8e-20	10	87	108	180	No significant difference		α-1,6-mannosyltransferase (EC 2.4.1.-); α-1,4-N-acetylglucosaminyltransferase (EC 2.4.1.-); α-1,4-N-acetylgalactosaminyltransferase (EC 2.4.1.-); GDP-Man: inositol-phosphorylceramide transferase (EC 2.4.1.-); UDP-Gal: β-galactoside α-1,9-galactosyltransfese (EC 2.4.1.-); UDP-Gal: lactose/N-acetyl-lactosamine α-1,4-galactosyltransferase (EC 2.4.1.-); UDP-Glc: protein α-glucosyltransferase (EC 2.4.…
GT33.hmm	425	AALT_g2476	492	2e-151	2	421	75	483	No significant difference		GDP-Man: chitobiosyldiphosphodolichol β-mannosyltransferase (EC 2.4.1.142).
GT34.hmm	246	AALT_g5505	453	7e-84	3	245	147	408	No significant difference		UDP-Gal: galactomannan α-1,6-galactosyltransferase (EC 2.4.1.-); UDP-Xyl: xyloglucan α-1,6-xylosyltransferase (EC 2.4.2.39); α-1,2-galactosyltransferase (EC 2.4.1.-)
GT34.hmm	246	AALT_g5531	384	6.6e-34	20	242	125	343	No significant difference		UDP-Gal: galactomannan α-1,6-galactosyltransferase (EC 2.4.1.-); UDP-Xyl: xyloglucan α-1,6-xylosyltransferase (EC 2.4.2.39); α-1,2-galactosyltransferase (EC 2.4.2.-)
GT34.hmm	246	AALT_g7941	296	7.5e-29	20	239	75	267	No significant difference		UDP-Gal: galactomannan α-1,6-galactosyltransferase (EC 2.4.1.-); UDP-Xyl: xyloglucan α-1,6-xylosyltransferase (EC 2.4.2.39); α-1,2-galactosyltransferase (EC 2.4.3.-)
GT34.hmm	246	AALT_g9317	334	4.3e-69	2	244	87	318	No significant difference		UDP-Gal: galactomannan α-1,6-galactosyltransferase (EC 2.4.1.-); UDP-Xyl: xyloglucan α-1,6-xylosyltransferase (EC 2.4.2.39); α-1,2-galactosyltransferase (EC 2.4.4.-)
GT35.hmm	674	AALT_g10073	886	7.2e-282	2	674	160	875	-1.31604	2.3e-07	glycogen or starch phosphorylase (EC 2.4.1.1).
GT39.hmm	223	AALT_g1703	996	9.2e-74	2	223	74	319	No significant difference		glycogen or starch phosphorylase (EC 2.4.1.2).
GT39.hmm	223	AALT_g4569	741	3.8e-74	2	223	65	303	No significant difference		glycogen or starch phosphorylase (EC 2.4.1.3).
GT39.hmm	223	AALT_g5640	775	5.9e-73	2	223	65	309	No significant difference		glycogen or starch phosphorylase (EC 2.4.1.4).
GT4.hmm	160	AALT_g10861	726	1.2e-33	6	159	486	657	No significant difference		Dol-P-Man: protein α-mannosyltransferase (EC 2.4.1.109)
GT4.hmm	160	AALT_g11307	472	1e-36	7	157	228	403	No significant difference		Dol-P-Man: protein α-mannosyltransferase (EC 2.4.1.110)
GT4.hmm	160	AALT_g4719	515	8.6e-34	6	149	211	352	No significant difference		Dol-P-Man: protein α-mannosyltransferase (EC 2.4.1.111)
GT4.hmm	160	AALT_g8254	545	4.7e-26	5	150	336	498	No significant difference		Dol-P-Man: protein α-mannosyltransferase (EC 2.4.1.112)
GT48.hmm	739	AALT_g5297	1950	0	1	733	861	1640	No significant difference		1,3-β-glucan synthase (EC 2.4.1.34)
GT50.hmm	262	AALT_g1599	456	1.4e-92	1	261	136	414	No significant difference		Dol-P-Man α-1,4-mannosyltransferase (EC 2.4.1.-)
GT55.hmm	383	AALT_g10704	387	2.3e-120	30	382	19	380	No significant difference		GDP-Man: mannosyl-3-phosphoglycerate synthase (EC 2.4.1.217)
GT57.hmm	481	AALT_g1346	547	8.2e-178	2	479	59	538	No significant difference		Dol-P-Glc: α-1,3-glucosyltransferase (EC 2.4.1.-)
GT57.hmm	481	AALT_g7877	586	9.1e-90	3	229	69	300	No significant difference		Dol-P-Glc: α-1,3-glucosyltransferase (EC 2.4.2.-)
GT57.hmm	481	AALT_g7877	586	7.1e-53	224	480	336	566	No significant difference		Dol-P-Glc: α-1,3-glucosyltransferase (EC 2.4.3.-)
GT58.hmm	364	AALT_g11351	421	1.1e-143	2	364	22	382	1.02937	0.00103003	Dol-P-Man: Man5GlcNAc2-PP-Dol α-1,3-mannosyltransferase (EC 2.4.1.258)
GT59.hmm	404	AALT_g2836	559	6.9e-129	2	404	31	502	No significant difference		Dol-P-Glc: Glc2Man9GlcNAc2-PP-Dol α-1,2-glucosyltransferase (EC 2.4.1.256)
GT62.hmm	268	AALT_g105	539	4.4e-103	5	267	70	332	No significant difference		α-1,2-mannosyltransferase (EC 2.4.1.-); α-1,6-mannosyltransferase (EC 2.4.1.-)
GT62.hmm	268	AALT_g11675	470	1.9e-124	3	268	73	336	No significant difference		α-1,2-mannosyltransferase (EC 2.4.1.-); α-1,6-mannosyltransferase (EC 2.4.2.-)
GT62.hmm	268	AALT_g2866	407	5.2e-106	3	267	99	364	No significant difference		α-1,2-mannosyltransferase (EC 2.4.1.-); α-1,6-mannosyltransferase (EC 2.4.3.-)
GT66.hmm	693	AALT_g5706	1533	5.1e-190	9	598	804	1452	No significant difference		dolichyl-diphosphooligosaccharideâ€”protein glycotransferase (EC 2.4.99.18); undecaprenyl-diphosphooligosaccharideâ€”protein glycotransferase (EC 2.4.99.19)
GT69.hmm	239	AALT_g11083	213	2.2e-44	1	142	50	205	No significant difference		GDP-Man: α-1,3-mannosyltransferase (EC 2.4.1.-)
GT69.hmm	239	AALT_g1131	535	5.8e-75	1	238	130	394	No significant difference		GDP-Man: α-1,3-mannosyltransferase (EC 2.4.2.-)
GT69.hmm	239	AALT_g1156	369	2.4e-87	1	238	20	272	No significant difference		GDP-Man: α-1,3-mannosyltransferase (EC 2.4.3.-)
GT69.hmm	239	AALT_g11813	422	7.5e-61	2	238	129	346	No significant difference		GDP-Man: α-1,3-mannosyltransferase (EC 2.4.4.-)
GT69.hmm	239	AALT_g5209	293	3.1e-64	28	238	3	217	No significant difference		GDP-Man: α-1,3-mannosyltransferase (EC 2.4.5.-)
GT71.hmm	264	AALT_g1983	505	2.6e-69	2	264	141	375	No significant difference		α-mannosyltransferase (EC 2.4.1.-)
GT71.hmm	264	AALT_g7141	488	2.9e-62	2	249	136	359	No significant difference		α-mannosyltransferase (EC 2.4.2.-)
GT76.hmm	407	AALT_g525	519	1.8e-104	2	407	73	518	No significant difference		Dol-P-Man: α-1,6-mannosyltransferase (EC 2.4.1.-)
GT8.hmm	257	AALT_g11061	357	2.4e-22	24	255	62	300	No significant difference		lipopolysaccharide α-1,3-galactosyltransferase (EC 2.4.1.44); UDP-Glc: (glucosyl)lipopolysaccharide α-1,2-glucosyltransferase (EC 2.4.1.-); lipopolysaccharide glucosyltransferase 1 (EC 2.4.1.58); glycogenin glucosyltransferase (EC 2.4.1.186); inositol 1-α-galactosyltransferase (galactinol synthase) (EC 2.4.1.123); homogalacturonan α-1,4-galacturonosyltransferase (EC 2.4.1.43); UDP-GlcA: xylan α-g…
GT8.hmm	257	AALT_g2315	904	5.1e-18	38	231	636	840	No significant difference		lipopolysaccharide α-1,3-galactosyltransferase (EC 2.4.1.44); UDP-Glc: (glucosyl)lipopolysaccharide α-1,2-glucosyltransferase (EC 2.4.1.-); lipopolysaccharide glucosyltransferase 1 (EC 2.4.1.58); glycogenin glucosyltransferase (EC 2.4.1.186); inositol 2-αja_x0000__x0000__xFFFF__xFFFF__x0000__x0000__x0000__x0000__x0000__x0000__x0000__x0000__x0000__x0000__x0000__x0000__x0000__x0000__x0000__x0000__x…
GT8.hmm	257	AALT_g27	316	3.4e-42	26	256	15	283	No significant difference		lipopolysaccharide α-1,3-galactosyltransferase (EC 2.4.1.44); UDP-Glc: (glucosyl)lipopolysaccharide α-1,2-glucosyltransferase (EC 2.4.1.-); lipopolysaccharide glucosyltransferase 1 (EC 2.4.1.58); glycogenin glucosyltransferase (EC 2.4.1.186); inositol 3-αbl_x0000__x0000__xFFFF__xFFFF__x0000__x0000__x0000__x0000__x0000__x0000__x0000__x0000__x0000__x0000__x0000__x0000__x0000__x0000__x0000__x0000__x…
GT8.hmm	257	AALT_g2913	1230	2.3e-44	29	254	7	222	No significant difference		lipopolysaccharide α-1,3-galactosyltransferase (EC 2.4.1.44); UDP-Glc: (glucosyl)lipopolysaccharide α-1,2-glucosyltransferase (EC 2.4.1.-); lipopolysaccharide glucosyltransferase 1 (EC 2.4.1.58); glycogenin glucosyltransferase (EC 2.4.1.186); inositol 4-α*g_x0000__x0000__xFFFF__xFFFF__x0000__x0000__x0000__x0000__x0000__x0000__x0000__x0000__x0000__x0000__x0000__x0000__x0000__x0000__x0000__x0000__x…
GT8.hmm	257	AALT_g6859	429	1.6e-33	28	254	7	280	No significant difference		lipopolysaccharide α-1,3-galactosyltransferase (EC 2.4.1.44); UDP-Glc: (glucosyl)lipopolysaccharide α-1,2-glucosyltransferase (EC 2.4.1.-); lipopolysaccharide glucosyltransferase 1 (EC 2.4.1.58); glycogenin glucosyltransferase (EC 2.4.1.186); inositol 5-αbl_x0000__x0000__xFFFF__xFFFF__x0000__x0000__x0000__x0000__x0000__x0000__x0000__x0000__x0000__x0000__x0000__x0000__x0000__x0000__x0000__x0000__x…
GT8.hmm	257	AALT_g738	338	1.4e-27	37	243	66	305	No significant difference		lipopolysaccharide α-1,3-galactosyltransferase (EC 2.4.1.44); UDP-Glc: (glucosyl)lipopolysaccharide α-1,2-glucosyltransferase (EC 2.4.1.-); lipopolysaccharide glucosyltransferase 1 (EC 2.4.1.58); glycogenin glucosyltransferase (EC 2.4.1.186); inositol 6-αja_x0000__x0000__xFFFF__xFFFF_㽑耀㸔_x0000_㨀_x0000__x0000__x0000__x0000__x0000_㨀_x0000__x0000__x0000__x0000__x0000__x0000__x0000__x0000__x0000__x00…
GT90.hmm	250	AALT_g11412	1165	9.3e-54	14	243	332	611	No significant difference		UDP-Xyl: (mannosyl) glucuronoxylomannan/galactoxylomannan β-1,2-xylosyltransferase (EC 2.4.2.-); UDP-Glc: protein O-β-glucosyltransferase (EC 2.4.1.-); UDP-Xyl: protein O-β-xylosyltransferase (EC 2.4.2.-)
GT90.hmm	250	AALT_g11946	584	7.5e-71	3	248	306	576	No significant difference		UDP-Xyl: (mannosyl) glucuronoxylomannan/galactoxylomannan β-1,2-xylosyltransferase (EC 2.4.2.-); UDP-Glc: protein O-β-glucosyltransferase (EC 2.4.1.-); UDP-Xyl: protein O-β-xylosyltransferase (EC 2.4.3.-)
GT90.hmm	250	AALT_g1215	490	6.8e-17	2	247	209	442	No significant difference		UDP-Xyl: (mannosyl) glucuronoxylomannan/galactoxylomannan β-1,2-xylosyltransferase (EC 2.4.2.-); UDP-Glc: protein O-β-glucosyltransferase (EC 2.4.1.-); UDP-Xyl: protein O-β-xylosyltransferase (EC 2.4.4.-)
GT90.hmm	250	AALT_g3275	988	6.2e-77	3	248	674	975	No significant difference		UDP-Xyl: (mannosyl) glucuronoxylomannan/galactoxylomannan β-1,2-xylosyltransferase (EC 2.4.2.-); UDP-Glc: protein O-β-glucosyltransferase (EC 2.4.1.-); UDP-Xyl: protein O-β-xylosyltransferase (EC 2.4.5.-)
GT90.hmm	250	AALT_g4969	1972	3.4e-67	3	248	1694	1964	No significant difference		UDP-Xyl: (mannosyl) glucuronoxylomannan/galactoxylomannan β-1,2-xylosyltransferase (EC 2.4.2.-); UDP-Glc: protein O-β-glucosyltransferase (EC 2.4.1.-); UDP-Xyl: protein O-β-xylosyltransferase (EC 2.4.6.-)
GT90.hmm	250	AALT_g5882	434	3.4e-31	2	248	157	396	No significant difference		UDP-Xyl: (mannosyl) glucuronoxylomannan/galactoxylomannan β-1,2-xylosyltransferase (EC 2.4.2.-); UDP-Glc: protein O-β-glucosyltransferase (EC 2.4.1.-); UDP-Xyl: protein O-β-xylosyltransferase (EC 2.4.7.-)
GT90.hmm	250	AALT_g6137	1010	1.6e-71	3	248	689	977	No significant difference		UDP-Xyl: (mannosyl) glucuronoxylomannan/galactoxylomannan β-1,2-xylosyltransferase (EC 2.4.2.-); UDP-Glc: protein O-β-glucosyltransferase (EC 2.4.1.-); UDP-Xyl: protein O-β-xylosyltransferase (EC 2.4.8.-)
PL1_10.hmm	177	AALT_g8128	335	2.5e-103	2	177	78	252	No significant difference		pectate lyase (EC 4.2.2.2); exo-pectate lyase (EC 4.2.2.9); pectin lyase (EC 4.2.2.10).
PL1_2.hmm	176	AALT_g4975	995	1.2e-47	5	176	664	837	No significant difference		pectate lyase (EC 4.2.2.2); exo-pectate lyase (EC 4.2.2.9); pectin lyase (EC 4.2.2.11).
PL1_4.hmm	190	AALT_g8175	379	8.4e-84	2	190	114	299	-4.83809	9.35e-28	pectate lyase (EC 4.2.2.2); exo-pectate lyase (EC 4.2.2.9); pectin lyase (EC 4.2.2.12).
PL1_4.hmm	190	AALT_g6598	382	6.8e-72	2	190	106	290	-1.81518	0.00990436	pectate lyase (EC 4.2.2.2); exo-pectate lyase (EC 4.2.2.9); pectin lyase (EC 4.2.2.13).
PL1_4.hmm	190	AALT_g4640	481	2.7e-70	2	188	109	295	No significant difference		pectate lyase (EC 4.2.2.2); exo-pectate lyase (EC 4.2.2.9); pectin lyase (EC 4.2.2.14).
PL1_4.hmm	190	AALT_g9423	388	6.4e-89	2	190	122	309	No significant difference		pectate lyase (EC 4.2.2.2); exo-pectate lyase (EC 4.2.2.9); pectin lyase (EC 4.2.2.15).
PL1_7.hmm	190	AALT_g11276	328	4.5e-72	3	189	85	263	-3.58327	2.09e-25	pectate lyase (EC 4.2.2.2); exo-pectate lyase (EC 4.2.2.9); pectin lyase (EC 4.2.2.16).
PL1_7.hmm	190	AALT_g7103	315	1.6e-74	2	190	67	249	No significant difference		pectate lyase (EC 4.2.2.2); exo-pectate lyase (EC 4.2.2.9); pectin lyase (EC 4.2.2.17).
PL1_7.hmm	190	AALT_g8944	333	6.4e-64	1	190	82	263	No significant difference		pectate lyase (EC 4.2.2.2); exo-pectate lyase (EC 4.2.2.9); pectin lyase (EC 4.2.2.18).
PL1_9.hmm	185	AALT_g8435	319	3.5e-97	4	185	71	253	No significant difference		pectate lyase (EC 4.2.2.2); exo-pectate lyase (EC 4.2.2.9); pectin lyase (EC 4.2.2.19).
PL11_2.hmm	550	AALT_g4705	607	3.4e-209	1	549	28	602	No significant difference		rhamnogalacturonan endolyase (EC 4.2.2.23); rhamnogalacturonan exolyase (EC 4.2.2.24)
PL26.hmm	862	AALT_g2923	932	0	2	859	23	913	No significant difference		rhamnogalacturonan exolyase (EC 4.2.2.24).
PL3_2.hmm	194	AALT_g10705	569	6.4e-81	3	194	354	540	No significant difference		pectate lyase (EC 4.2.2.2).
PL3_2.hmm	194	AALT_g3819	237	1.3e-90	2	194	30	221	No significant difference		pectate lyase (EC 4.2.2.3).
PL3_2.hmm	194	AALT_g6502	823	6.2e-69	3	187	59	242	No significant difference		pectate lyase (EC 4.2.2.4).
PL3_2.hmm	194	AALT_g908	245	4.9e-68	4	193	28	212	No significant difference		pectate lyase (EC 4.2.2.5).
PL3_2.hmm	194	AALT_g9484	257	7e-80	2	194	42	229	No significant difference		pectate lyase (EC 4.2.2.6).
PL3_2.hmm	194	AALT_g9724	256	1.1e-80	2	194	41	227	No significant difference		pectate lyase (EC 4.2.2.7).
PL3_2.hmm	194	AALT_g9836	286	1.4e-69	5	194	29	215	No significant difference		pectate lyase (EC 4.2.2.8).
PL4_1.hmm	500	AALT_g1700	534	2.4e-201	2	500	17	522	No significant difference		rhamnogalacturonan endolyase (EC 4.2.2.23).
PL4_1.hmm	500	AALT_g3536	549	5.2e-180	2	500	17	536	No significant difference		rhamnogalacturonan endolyase (EC 4.2.2.24).
PL4_3.hmm	634	AALT_g3966	662	0	3	634	19	646	No significant difference		rhamnogalacturonan endolyase (EC 4.2.2.25).
PL4_5.hmm	521	AALT_g8594	1258	1.8e-253	1	520	727	1242	No significant difference		rhamnogalacturonan endolyase (EC 4.2.2.26).
PL9_3.hmm	350	AALT_g11783	391	6e-146	2	349	15	376	No significant difference		pectate lyase (EC 4.2.2.2); exopolygalacturonate lyase (EC 4.2.2.9); thiopeptidoglycan lyase (EC 4.2.2.-).

## Sheet: Supplementary_Table.S6
Supplementary Table.S6 The expression of genes in the ACT toxin gene cluster in ΔSte12 during infection
GENE_ID	ACT-toxin gene	log2FC	FDR
AALT_g12032	Acyl-CoA dehydrogenase	No significant difference
AALT_g12031	Enoylreductase ACTTS2	No significant difference
AALT_g11736	Monooxygenase	No significant difference
AALT_g11737	Oxidoreductase	No significant difference
AALT_g11738	Hypothetical protein	No significant difference
AALT_g11739	Thioesterase	No significant difference
AALT_g11740	Acyl-CoA synthetase	No significant difference
AALT_g11741	Hydroxymethylglutaryl-CoA synthase	No significant difference
AALT_g11742	Transposase	No significant difference
AALT_g11743	Hydrolase ACTT2	No significant difference
AALT_g11744	Hypothetical protein	No significant difference
AALT_g11745	Reverse transcriptase	No significant difference
AALT_g11746	Ribonuclease H	No significant difference
AALT_g11747	Hypothetical protein	No significant difference
AALT_g11748	Metalloprotease	No significant difference
AALT_g11749	Non-ribosomal peptide synthetase	No significant difference
AALT_g11750	Polyketide synthase ACTTS3	No significant difference
AALT_g11751	Acyl-CoA synthetase ACTT5	No significant difference
AALT_g11752	Hypothetical protein	No significant difference
AALT_g11753	Hypothetical protein	No significant difference
AALT_g11754	Zn(II)2Cys6 transcription factor ACTTR	No significant difference
AALT_g11755	HMG-CoA hydrolase ACTT3	No significant difference
AALT_g11756	Zn(II)2Cys6 transcription factor 5	No significant difference
AALT_g11757	Polyketide synthase	No significant difference
AALT_g11758	Cytochrome P450 monooxygenase	1.3709	0.000105815
AALT_g12047	ACTT6	No significant difference

## Sheet: Supplementary_Table.S7
Supplementary_Table.S7. Amino acid sequence information of cellulases, cutinases and pectate lyases.
Cellulases			Cutinases			Pectate lyases
>AALT_g6511			>AaCut13=AALT_g9279			>AALT_g3819
MARYSFAFAALAASGAYAAQGAAYAQCGGQGFTGATACVSGYHCEVQNDWYSQCVPGAGSGAAAPAAPKTTMVTMARTSTPATKTSTKAAAAATSKAAAVAAAPASSSGKTQYAGMNIAGFDFGCDTSGSCSGAYVDPGANGIAQMQHFTKDDKLNIYRLPIGWQHLVGNKLGGALDATVAGAYDKLVQGCLATGAVCLIDLHNYARWNGQIIGQGGPTNDQFADIWSKIATKYASESKIAFGLMNEPHDLTMSTWADSAQAAVNAIRKAGAKSQMILVPGTDYTSAGTFSTASGPSLLKVKDTDGTTDKIIFDVHRYLDSDNSGTHAECTSDHVEDSFVPLATWLRTNKRQAILSEVGGGNTASCETDVCAALASLNKNSDVYLGYIGWSAGAFDQSY…			MKFSAAAALFVGLAAAGPVEIAERQSCPKVYIFGARETTQPQSNGYGTAAGLVNSVKSAYPGAGSEAIVYPACGGGSSCGGVSYDNSASQGTAAVVKAVTAYNQKCPSTQIVLIGYSQGGQIMDNAICGGAGSTLTGNALKAVKAAIFMGDPHNRNGLPYNVGTCKAQGFAARPAGFTCAPASSSIIQSYCDSQDPYCCNGNDANHHQQYVNIYGNQALTFIKSKVTA			MKFAGLFAAATALLPTALACNGYTGGVPKAVGTKTNSKVIEVAAGQTYDGQWYRFDRGSGACSGQSEGGAADAVFLLKEGATLRNVIIGKNQAEGVHCQGHCTLEFVWFEDVCEDAISIKEDKAGKQSWIIGGGAYHASDKVVQHNGCGTVNIINFYVNDYGKLYRSCGNCSKQCARNVYIEGVTAVNGGELAGINSNYKDTATLKNVCADAKTKCQMYTGCAGGCEPKKAGTCSG
>AALT_g2724			>AaCut5=AALT_g4976			>AALT_g10705
MRFADATAGLLLVSLAAAAPSSALKRVASTLPLSTKGRDIIDANGDVFHFMSTNWPGHQEIMIPEGLQHSSVEDIVSWFPKLGLNSVRMPFAIEMVDDYLENSPDQTLEKSVLNAIPGTNGTDVLNSILEKNPQFTKNTTRLQVWNAVGKELSRQGVIIHLDNHVSKAFWCCGDDDGNGWFGEKDFDVEKWKRGLAFMTKFGKENWSTFASIGLRNELRAAKVAEPVDWYTWYIHMTAAADAVHEADPDALIFFSGLSYDTYIDPIPLGKTLNGTAGTSTANKTAKFVPDSFAWKDKIVLEIHKYDFEATQDDCATFKRKWYQKGFQAVNPDDPVTKYTFPMVISEWGFIHNGTYWNQTTYAKCLVEMVKEYQVSWQHWELSGSFYLQTRPNRTPNTLI…			MKYLAILSFFTSLALTSPIAVAVPVTAPADEPQLITLEARQSSATSNELETGSSAACPRTIFIFARGSTEAGNMGALVGPFTANALENAYGASNVWIQGVGGPYTAGIAENTLPAGTSQAAIREAQRLFNLAASKCPNTPITAGGYSQGAAVMSNAIPGLSAAVQNQIKGVVLFGYTKNLQNGGRIPNFPTSKTRIYCETGDLVCTGTLIITPAHLLYSDEAAVQAPIFLRAQIAAA			MRFSLSTVATAALIVSASAAPAPAPTRAHGHRGGHRGGHHNGTEANGLNHGAKHPGNGMENGAGRGGQQYGGASGIFPTDGSAPTGSFPGSGGQPSNPEMTAIPTYLPGNENENDNKRRSLVSDPAFTKRQLFDWVWKAKSDGSDKASDSSDDKETSGESKDDKKSSSNDDKEGSTDSSEDSSESKDDSTDESKDTSDSSGSSDESSDDASDSTRGSSDDSTSDDKESSDSGSSSGGDEEADSPTEGGDSSSESGSGTESGSGSGSGSDSSSGDDSSSGGDSSSGSGGDSSSGDESSSGGESSGGESSSGSDSSSGGESSSGSGGSSAPSSGSGNSTVPASGGTAASGTMPAAAGESTLTKTMMVTGEFDGGMKRFGRGVSCTGQSEGGDSDAVFSLAA…
>AALT_g1290			>AaCut6=AALT_g4955			>AALT_g9484
MKISYASAAVLLNSTFAVAQSTNGTGVKCPSTSKFSAISAGAFFEKLNPGWNVGNTLDAVETEGSWNNPPVVGSTFDDAKRAGFKSIRLPVTWAYHFTSQSPDWTVDPVWLQRVSDVVDMITDRGLYAIVNVHHDSWTWADLTQSSTNVTAVEERLGKLWKQIGTKLACKSEKVAFETINEIPGTTAEHGAVINRLNDIFLQAINDAGGHNPKRVVTLVGAGEDGLKTIQWFKKPDPKFKNPWGIQYHYYSPYDFVFQAWGKTTWGSDADKAALEADIAAVRGNFSGIPLVIGEWAVSPVATETAARWRYFDFFLRTAAKYNTTTVLWDNGADFLDRATHLWRDEVALDIYRNAVKGIANALPESTTDGSATTQSSSAYIYHRKNETVGDVTLGFAFNG…			MKFFTLSMMTALVAASPMSPAAKFSENEIQARQFGFGTTTRNELENGSAEACPKAIFIFARASTETGNMGASTGPAVASALERNYGASGVWVQGVGGPYSADLGSNALPGGTSQAAINEAVGLFQQANQKCPDTPIVAGGYSQGTAVIAGAIPKLSTTIRDQVKGVVLFGYTRNAQNRGGIPSYPSDDLEVYCATGDLVCVGTLTITAAHFSYADEAAGPAPRFLQSKIDGN			MKASVAASIIAFAVAVSAGPAKSAPMNFFSMSKRASLPIPASKGTETLKEAQEITGVFDGGLKTYGRGVSCTGQAEGGDSDAVFILKDGATLKNAIIGEDQIEGVHCEGSCTIENVWWVAVCEDALSLKKDGDATVIGGGATGAEDKVIQQNGAGTVTIDGFTVDNFGKLYRSCGNCKQSAERHVIMKNVKASNGKLLAGINPNFGDSATIDDSNCASSVKTICEEFKGVASGSEPESVSTGPSDACIYKEPLASC
>AALT_g9189			>AaCut1=AALT_g7415			>AALT_g9724
MPSQEAKILGDFLLAPAPLRDFITLRDFTDIFPRAHRSNPAVQEIYRELQRIRDKDVELVRQDIIDEVKRSKQLRREYAREKRQIDDATVAGLDPVALQMEEEMSGQGRKKPHTLQTVHSDIDEACQSLEARIAEIEQENRVALTEVQDVVGALSELRHGRFAPSSSGEGIGEEVMATLKRLEATSHAWTGNLAHPSRKLPVLCSSSVAFHVPVANMMLHSLLAVLVSLTSWTPPVSASLRITANHHSFGGVNYPQLQFFAPQHRDDSIREIVKSGARVIRLFIRPDAQHPDPEGELGGFDKSLLDQFDDTLAAIHHLSKGQVKVIIAPHDAHALRGSNDVPCDAYCQKLDGAFLDFYSSEEYRNLYKTRLEVFFKHYPSRNFDGRSWGSLSEVILGVD…			MKSLVFLLPTTAFAALTSITQNDVKNGGGCKPMTVLFARGTTELGNMGSIAGPPFVTALGAMMGGAANVAVQGIQYPADVPGFLVGGDKGGSQLMAQMVGQVRAQCPDTTLVMAGYSQGGQLVHNAADMLSAQDSAFVSSAVIFGDPNNGKPVGKVAAGNTKIICATGDLICAGQAVILAPHLSYGANANEAAKFVMSNMAAGGAAAGAGAAAKGAAAKGAAARSVKAKYFIS			MKFSIAIIAAITGFAAAGPAASAPSEFFSLAKRASLPIPASKGSVTYKKPQEISGTFDGGMKTYGRGASCTGQVEGGDKDAVFLIKNGGTLKNAIIGKDQIEGVHCEGSCTIENVWWVDVCEDALSLKGDGNAMIKGGGAQSADDKVIQHNGKGTVTIDGFTVMNFGKLYRACGNCKNSVSRSVVIKNVKAYNGKVLAGINPNFGGTATISGTCASSVKTICEEFKGTKPGSEPKSVSKGPSSYCKYTASAIKSC
>AALT_g2109			>AaCut4=AALT_g9295			>AALT_g9836
MLYSLASLLLLTTSTSAAVVSRKVPAGFVTTKGNVFKLDGKDFYFAGSNAYYFPFNDLQSDVEAGLGAAKKAGLNVFRTWGFNDRNRTTLANGLPQYGGEGAGPSPNVLQWWNNGTQEINLEPFDKVVRAAEKTGMKLIVALTNNWADYGGMDVYTINLGYKYHDDFYHVPAIKKAYKKYVKAIVKRYAKSSAIMAWELANEPRCGADGVRNLPRSENCTPEIITEWIDEMSTYVKSLDKDHLVTWGGEGGFNRPSDDGFYNGFDGGDYDKELALKNVDFGTFHTYPDWWSKSVEWANQWIIDHASASRAVGKPVVHEEYGWLTDDKRQEYLSKTSNVTRLEAIGLWQATSLKEKMPDMYWQFGYSGFSYGRNHDDGFTIYLDDAEAKQLVSEHAKKVN…			MHAQSILVAALAGFAATAPLESRQLFGGTGSSSSEFSRGGCRDILFAFARGSTEIGNMGTVVGPPTSDGLKKEFGQDAVATEGIPYAASIGTNVLPGGTDTRSKNLLKDTLNSMAQKCPDSVIVSSGYSQGAAVNHRAIEELDAAVMDQIAGVVTYGDTQKLQDRDQIPNFPKEKVKIICQPGDAVCLGTLSVLPAHLTYGVRANEGVEFLVQQIKGAQAKIKARNTKREAEKAAAAVEDVVKRVAKEIAA			MISQVALLSLVASMAAAQTLNIPTRSGNIVSLPEPSTITGKVDFANKEFDRGQPCDSDEDTGSSNAVFILEDGASISNVIIGADSLEGVHCMGSCTLTNVWFRDVCEDAVSVLGTGDALIVGGGAQEAKDKVIQHNGRGTVTIKDYTIVNAGKLYRSCGDCTDNSKKSPRKVIVENVRAFGVTSDLIGINSNFGDTATISGSCGTTKAVCREYKGVDKGNGSSQKLDTNASCMGAQGKLEKLPTCGADVGSGAPTTTAKPTSTKKVTSTLVTKTKTSSAKATTTK
>AALT_g10850			>AaCut2=AALT_g5432			>AALT_g908
MKSTTLLTCLFAAGVQAWMPADRELPAFNRTSNYLSKRAHSLPSWKIRGVNLGGWLLSEPWMMNQEWSDMGCGDSCSEFDCVNKLGQSQANTAFNGHYSRWITPSMIQDIHNAGLNTIRIPIGYWSLHSLVGSGEHFPEMDLKYLDAVIQKAADLGMFVVIDLHGAPGSQKVGDAFTGQCLPEAYLPGFFSQANYDRATKWLDWMTKRIHNTPSYRATVGIIEVVNEPQTSRDKGGMPQAEKDTLTQKYYPQALAAVRNAENSLGISDDQRLHVQFMDSQWGAGNPKSNLPSDSKIIFDDHNYVGGAVTSNNPSATQGDYMYYTCYTDNRQTDGDNPKIVQEWSLTVANEYTTEFDWKNDNNIPFYKQWFIAQQRLYEKTNGWIFWTWRTQLNDPRWDY…			MKTSARSLLALAALLTTALAAPTPANGVSFPITDLLDKDLTVEEYAAQLENQSVEERGLTKRQYNGDTYNQLTDGTACRPITVIYARGTTQAGNVGEAGSEGPTFFNALASRVGGISRLAIQGVNYPANVVGFLAGGDAAGATTMFNLINQAATRCPSTKIVVSGYSQGAQLVHTATQRLSAAQAARVTAVVTFGDADRDETFGPVAANKVLIICHEGDNICDNGIIITPEHRNYEIDAPTAAAFVAARV			MQFTSFTLAALAASLASAQVLNVPARVGTVQRASNARISANRDFGMAEFDSGITCDDETKGPPVFILDDGVTIENLIIGPNQIDGIHCRGRCTLKNVWFRNVCEDAVTALGPGEVLIEGGGATGANDKVIQHNGKGRVTIRNYTVTNSGKLYRSCGNCSNNRANSPRHVVIENVRASGMTSDLVAINNNFGDTAVITGTCGSNNKDVCMNYLGVEKEAGRDGPPMKNNNGCSGLGSVDSLPVCR
>AALT_g2587			>AaCut3=AALT_g1915			>AALT_g6502
MRTQLSITAALATAASLAVSVRSTLHDRHVAFDWDTGKVGGVNIGGWLVLEPFITPSIFEQHSSADWPVHDEWTLCEKLGQSSCADVLKPHWDNFVSWDDFRKIKDAGFNIVRIPVGYWSYVEPWGPYTGGAAQYLDAAIDWARATGLKIIIDLHGAPKSQNGFDHSGHAAYWPAWGDSDSLSHTHAALKQIEQKYATPEMQDVVIAIQFLNEPFLLKLDQNVVKQFYHDAYYNLRDISDTPAILHDGFENPSWLNGFLTKQDNDARNVVVDHHEYQIFDSGLNAMSVDQHVALACNSVSNYDSSDKWTIVGEWSGAFTDCAPHLNGFNYGSRMEGSFPGSYWIGSCAGKSGPVSTWSQDWKDSVRRYIEVQLDAYEATTRGWIFWNFKTEGGAGEWDL…			MKYYAAQVFALASIATAFPHPQLPSLPSFSLPTGGLGSGLGSGLGGGLSLPTSLPSLGGGGGLPSLGGGSGLPSLGGGLPSLGGGGGGFSLPTNLPSLGGGSTGTGGSGLSSWLSGLGGGLGGGLGGLGGGAAGGGATTTADAVVPSPSKTGAAAAPSATGGGNTGGAGTIGANCQAQSGSSNAFGGSENGIVDKNCCTDMTIVFARGTGEMGNVGSVSGPPMFKAIREKLGNDRVTVQGVDYAASAAGNANLGGDGGQKMADLVKQAKSQCPDTKVIVSGYSQGAMVVHNAFSKGLSATDVSGAVMFGDPLKRQAISGLSADQIKQFCGTADQICGGGGDGGATGSHLSYGSSADAAASFAIQAAGLA			MKLSTSVILPLLPALSTAAVIRRQNGDGPQGGADSTQGDLGARPLPRFPFPVTKFPVPTETVVLNETMYIGPGQVFDGQMKRYEREEGSCNEQAEGTDADAVFNLLPGATIRNVVIGKHQSEGIHALGDAWVENVWWEDVCEDALTSKGLNTQLRVIGGGARSATDKIFQDNSLGGKVNITGFFAETFGTFYQSCGNCLNQAKRNVTIQNVIAINGTRMGIISPNYGDEYRIKDAQVADVERWVDKEIGNNVQTVPYTVGTGPDEKYALYNLTRDHLTDYEGEILNQYTPEDPYEWLDEFWPEGTGAARKLFVSPYEVEYDINPFIHAKHLPKSTPSREPIAITEPTDEPEVIPAQAYPPQTSLAELDEQAVEAQSDQILEESSDFRPTVDPTDHSLVL…
>AALT_g9863			>AaCut8=AALT_g4174			>AALT_g7103
MIFSRALVALSLCASAIAAPTEKRGVDFAWGSEKIRGVNIGGWLVLEPWITPSIFDAANQGRPGDIVDEFTLCEKLGHDAALSILRNHWDTWVRWEDFNKIKQSGFNIVRIPVGFWAYDTFGSAYVSGAAVYIDAAIDWSRSLGLKIIIDLHGLPGSQNGFDNSGQRMDKPRWQEGDTVAQTLQVHRTIAQKYAQAQYQDVVVGIELVNEPALYNGLNRDVLAQFYRDGYGQIREVSDTPVILSDGFTPPNTWNGFLTPGDANAVNVAMDHHEYQVFDPTLLQMSPSGHASYACSNSDTYNGADKWTFVGEWTGAMTDCAKYLNGYGRGARYDGTLAGSSYIGSCAWQNNLSTWPASYKDDSRRYIEAQIQAFESKTQGWFWWNFKTEGAAEWDAFRLI…			MPSTTTMKQSLATAVLAALPLATRAQGTTPPKVAAACNDVAIFMARGNDAPYHDGRTSPFIDATCGKFQAQGNSCDYMDIVFDATLGVEFCPTIQEGAVNGIRQITEYNAQCPDTLIVINGYSQGAMVSGALLSGGGEDACNVDSQTLGLDPTSQAGQAVKAALLWGDVKHTANQPYNVLDGADKQAWPRTGANLERLNRYSAVLRSYCAAGDPVCANGDVIAQHLNYFELYTEEASSWVVSKLTPLLVKASSSAVPSSSVAPAPSSTAIPEDSTTVVTSTETSTMEVPVTVTKGAVKPSTMISSYVPVTIPHKHYNATAPYNNFTMPVSSTVMTADKPYETTYLPVEESHAPATTKAPEYSAVAAACPPATVYETVTNIVTKYV			MKTSIFASVVFLVSFAAAQQGSPVGYASQNGGTTGGKGGTTTTVASLAEFTAAVGKKTDTTAKVIYIKGAITGPAKVNIGSNKSILGTDSSASLTNVGLYVDKSKNVVIQNLKISKVLATNGDAIGIQASTNVWVDHVDVSSDIDHGKDYYDGLIDVTHASDWVTISNSYIHDHYKASLVGHSDSNGAEDTGHLHVTYANNYWNNISSRTPSIRFGTGHIVNSYYNGVFTNGINTRQGAQVLVESTVFENTTEDIGWYDGKVTGYAVANDVSLGSGTNTAPKGTLTSVPYAYTKLGSANVKTSVQANAGNKLTF
>AALT_g2620			>AaCut10=AALT_g333			>AALT_g8944
MSDRERDPSRRRPQGDQRRRRRESQGDVDPERRRRRESRGEHTVYDQEGRRRKGHRATDSSGDLLPKPRRPSRHQSDTEQESPAPRQARGSRRNSRSKGSGSGSRGSAPLSLDAIAKLDKSNAKKAGGWGGYDYDDEYLKEVRRKEKNLEKERLKEEREEKRREQKEQEARRRAAESDAALLEEKARKRREERRKAAALKQSQTDDELERTRGTYTEDEREERRRRQEPKYTPSEAEERRERRRKEKQYRTEQKKRRVISGPLAEEGRIDDDDSEYRYMMEKRGGAGSGPPTVYTEEELARRKKNKKRIIFAIVAVVVLLAIIIPVAVLHSSKGSKNDETGEGSSSAATSSGPNKDNLAGKDRNSVPEADRGGILDPWAWYDTQDFNVTYTNELVGGLP…			MRVSQIPLLFTTLGASLVLAQERCDAPSPGIYCNSTEILAYHSDDCKPFHVFISRGSDEPYPGRLGNLTSEICAAIGGSEECGYEDVEYPAKSTAWGQGVWCDSAGKGAKSGQAQMKAYSEKCPDSKLIVLGYSQGGSVAQDMLGGGGGSVFACEQDMNPALDATSAPGSNVVAAVTFGAVVRSKDQNFTVGRGVDYDGTSARSPEHLEGLQQYSDVFLDYCHYGDPICAVGSEPQDVNEHLNYFVQHNPEVIKWVVGMAKASGDVSAKPSKPVISASSSSTSVAARPQATPSGSATPSPIATTTDGNEKSAQATTTATGAASSLTATLGYLTALALTVAVFL			MKLPTSLVLLAVTAVTASPTPTIQEEPAKALQKRASITDAANIGYAMANGGTKGGAGGPTTTVSTLPQLSAAANSTGPLNIVVQGAISGAAKVQVSSDKTIIGKTGSSLTGIGLTILGQKNVIVRNMKISKVPAAYGDGTTIQLSTNVWVDHCDYSGDESVGKDTYDGLVDLSHAADFVTISNTYFHNHSKGTLVGHSDKNAAEDTGHLRVTYANNHFYRVNSRGPLLRFGTAHIFNNYYNEQSTGVNSRMGAQALVQSTVFENSGKKMVYTESSAEDGFAVVEDVLFGGQSANTAPLGTLNAQSFPYKYELLGSANVKAAVTREAGQTLSF
>AALT_g9699			>AaCut12=AALT_g3545			>AALT_g8128
MVAFSIIATSLVSFIPFATASPTARQQPAYLDWKTFKANGVNLGGWLAQEAVIDPNWWSQNCGTTTDEWTCCAQLGSKCGPILERRYATFITPTDIDKLATAGVNILRIPTTYAAWVKVPGSNFYSGNQAQFFKNIASYAIAKHGMHIILDIHSLPGGVNGMGFGEGEGRFGWFNNVTNFDYSLRAVDAALAFIQSSGTPQSYTLEPINEPVDNRDFTTFGTPAALTDNGVAWTQKYFDAVVAKVTAVNKNIPVMLQGSFKGEAFWSPRFSASANLVFDVHNYYFAGRPTDSDTVSADICSDAKASAGDGKFPVFVGEWSIETVADNKFANRRKNLNTGLYAFAKYTRGSAYWTAKFFGNVPVVGEGVQGDYWNYSAFIDMGIVKPSEGAQYCN			MIPRIALSALLYASTAFAVCTKLEDCPQFEALKTDECQTYHHFLARGSTSPYPGHVIETVGKVCNALNTKENPKACGYEDVQYWAMNGGERWCISSHEGAMNGAEQMRNYTARCPDSHLIVMGFSQGGSVMLDVLGGGGGPLWGCTQEENPAMNITSAPGSKVAAAVVFGPTRRSANQTFTHGGGEISNGGAPRTAEQNAGLQPYADAGKLREYCQPGDPICAPQSENKDMSKHLNYFDLFGDEAAQWVIDLAKKAESGDRTSGAKSMLHQTISHPVANIFVLIFVLFVIYFAVRKFAVWKTSRFPMYTRVNSTETV			MKLSILSLLSLALSATAAPAGCDFSLVGFAKDNPIGPTTGGAGRHGKSVTVRTVAEFIKAVNGSEPTVVYAKGSFNLTSRVQVGSNKSVIGVGKGAQITGSGLNIFNKTNVIIRNIGFTAIDDDAMTIRNSTRVWIDHNEFTTGNFPALGPDAYDGQVDIIRAADWITVSWNYFHDHWKSSLVGNSDALRDVDQGHLHVTYHHNYWRNEGTRGPAGRFGHQHIFNNLYVDFLYQAIHSRSDNQVLVEGNVFKGKTREALSTYGLVIPEDSPNTSPDGDYELDGFANLGAKNDFGKAGVNITQVGNFTRAPYKYKLTPLKQVEKIVKSGAGLGKI
>AALT_g1928			>AaCut9=AALT_g1519			>AALT_g11276
MFAFTALGASFLAFSSNVLATPTPSHRDDYVNWRNFRANGVNLGGWLCQEATIDPYFWGTYCNGTADEWNCCAKLGDRCASVFEKRYATYITRDDIDKLASGGVNLLRIPTTYAAWIKVPGAQYHSGNQQSYIKKIASHAIKKYGMHIVLDIHGLPGGINGLDIGERVGKWDWFNNQTNLDLSLQAVDQVLKFIQKSGSPQSYTLAPINEPADNPDFSKFGTPAALSDNGAAWVQKYINAVVKHTKAVNPKIPIMFQGSFKGEPFWSGNFAASTNIVFDVHNYYFGRPSDSDNVTTSICADAKTLAGDGKFPVFVGEWAIQTLSNNRFANRAKSLNTGLYAYNKYTQGNAYWTAKYFGNVSVAGEGEQADYWNYLNFIDMGIIEPSMGQKYCS			MSFNIRNALTLGAFSALAAAQTVPPKLDASCADVVIFMARGNDAPYHDGRTFPFVEATCGKLTAQGKSCDYIDIQFDVTLGGDYCNQVAEGARNGISQITAFHEKCPCSHIVVNGYSEGAHVVGDVLGGPGGCTFVSTGLDNNSAAGKAVAAALLWGDVMHTANQPYNVLDGADKQANGRKPEDLARLNRYAPVLRSYCAAGDPVCAGGNIVADHLNYFELYTDDASSWVVSKIDNVAPLPSCAVSSSSVVSSATSAVVTQSSAIAPTLSSMVTVTATPTMVESSATETPCSTSPAMVSPFPSPVPYNPGSCVLEVHVEYAYV			MKFSIMSLGLMAVSALAAPMPSQIAPKRDSLTKRAASLEDVATTGFATQNGGTSGGKGGKTIEVSSLSELESAVKGEDAAIVLITAPIKGSGENVKIGSNKSVIGKDSSVVLTDFTLTVKSVKNVILRNFAMEKVVGGDAIAIQKAQNVWVDHVDLSSDLDHDKDYYDGLLDVTHAADYVTISNSFMHDHWKCSLVGHSDSNGSEDKGHLTVTYNNNYWLNINSRGPSFRFGTGHLYNNYYENVSDGINTRQGAQLLVQNNVWVKAKKALYSTDGGNAVAEGNDFGDSENTAPKGTLSKAPYEVPELLEAAAVKAAVVGTAGVTLKF
>AALT_g5246			>AaCut14=AALT_g943			>AALT_g8435
MRGRTVFAVLVGLVVTAVEGFVPTRRQTSTSFAGSNEYFLHALSASEQKTYIETLAGWGAKVIRLWVTNIDEGCLKGSTITNSMPPLETSVGVFDTTVLAALDATLKLLHDNGMKAIISPHNANSLTGDVACDAYCQKYTDASTFYSSTEAKADYDKRLEKILNYQSPNFGEAWKSLNQVIMAFDLQNEPLIKQLDKLNNNDPDDWLCGRAGVMRNALGSSNIKIATGGIGGSHYCCDHEFNTLEKAMQCDAIDIISMHGYMSKASDWAYYITGDKEVLSGARAAGKNIMMEEWGVSTDFQDSFDTQAQIFNDAGVPWLYWQFVPGLDGSEPGAPTGCGYDGFEIGLDSPKGDAAGAIAAANAATAAQSWANYLR			MISARASFLAALFAACLVSAESGCRCGAPAFLAIPRINLPMPEQIRPCPAYKLIDARGSGEPQGVSLMFQNVISNLLVNSTDTAYQAVVYPADFDQNVASGVQNLLEIIEYGLQDCPSQKYFLFGYSQGATVLQQALAQLNNKTLDSVQSVVMVGYPYRLSGRVANVDNQGRADNRTAYGLFAVQAMKSNGTMISYNDDLGMTGKVQDICLENDIVCAFDPECKCQLASDHLSYGLSKSVQDQIFEHVISRF			MRFFEIATAAMTAASTAYGAPMEKRAAAVDELVGFAAGTTGGGSGAGTTVTSCAELTAAAKAGGVIKVKGMLTGCGVIRVGTAGTSILGVGKDAGLTDSGLQVFKTSNIIIRNLKLYRAPKGKDLIDIEGSTNVWVDHNDFSSVGITGDKDTYDGLLDAKSGADMLTFSWNKFHDHKWKGSLVGHSDNNASKDKGKLHVTYHHNSFVGVNSRLPSIRFGTGHIYSSCYEGGISGVNSRMGAQVLVEANSFTGVDKAVVTNLDSDEEGFAVEKDNIFTNSPTQITQKGSFAPSYKYTVDPAASVCAIVQKSAGVGVVTF
>AALT_g1590			>AaCut11=AALT_g380			>AALT_g4640
MLGPRVLLSTALAAAVVSAGYLPGISSNTAFQSNARRQATNSTSPSFNGPYSTRGRDIVDSNGEKTTWAGVNWPMSGESMIPEGLEWASAEEILDDIAGVGFNYIRMGYAIEMIDQVYDRDGVDVPLEVGLINALGYVNGTKVTNEIIAKNPGWTAQTTRFEIWSDIARIAATKGIFISPDVHTGKAQWCCSHIDGTAWFDDLQFNATHWRRGLSYVANWAKDHPNVVSMSLRNELRESWNVTDLYYNWDTLVGNMTAGADAIHEANPDILILWGGMQYGQDLSALTSGKNILTAPCYKCTAIRDAARREPVYFNLDDHPWADKLVWELHLYSMSEDIDTGTCDIVKANFYRNGFNALGIDAPAACNITGDCPKAVRETPVILSEFGSAQDETLFNNTL…			MSSIIRNLLALSAVAAVAVAQDPASPPPKLDAPCADAVIFMARGNTAPYHDWRTFPYADATCAKLRAEGKTCDYIEIVFPYGGDYCKQIGEGVRNGLSQITAFNKKCPCTHLILNGFSQGAWIMGDVLAGPGGCSQITTGLDPTSAPGNAIAAALLWGDVKHEKNMPYNVGDGSDLQKNGRDATSLARLNRYAPVLRSYCSKGDPICAGGDDVDKHLTLFEKYTEDASNWTVGKINAAAPLCAAPTPTPSASSSAVASSVRVAGVASSSAAVSSSVAASSSAAAASSVAASGVAASSGVAASGAAVPSGVAASGAAAPSGAAAYSGAAAYSGVAASSSVAALPPAPTSPVYVAPFTAPQPYNDMCVPDITIKYVYV			MRFEIIALLAAAATSSAQSVVGTAYGYGAGATGGGDAAAVTPTTNEELEKYLSDDTERVIVLNKEFDFTGKTTTGAGCDKSTCSAKSGGGQYYLGDLSCGGSEMTPVSSITYDAAGETALKIGSNKSILGVGGKGVIKGKGVSITKDASNVIIQGVEFTNINPGVVWGGDALDMQGGNTKIWVDHCKFSLVGRMFVVSHYDGSEATLSNNEFDGVTTTSATCNDNHYWTMMMIGKTEKFTLDKNYFHDVSGRAPKLGQDGVSSTFHAINNLFENMKGHAFDAYDGVSALVEGNAFVAVDQPNTEHAAGIASFVSKGGDACSAPFGRACLENSVDSASGKLSPGSSSGFIAQLGKIDVPEVLEAGEVAAHVKANAGPANLGTASASAPVAEKVVEPSTPT…
>AALT_g141			>AaCut7=AALT_g8018			>AALT_g9423
[truncated: 125 more rows]

## Sheet: Supplementary_Table.S8
Supplementary Table S8. Oligonucleotide primers used in this study
[truncated: 40 more rows]

[truncated: 1 more sheets: Supplementary_Table.S9]
